# Supplementary material for: HTRA1-dependent proteolysis induces age-related retinal degeneration and exacerbates choroidal neovascularization
Source: Dis Model Mech. 2025 Sep 17;18(10):dmm052253. doi: 10.1242/dmm.052253 (PMC12486214; doi:10.1242/dmm.052253)
Supplement: Table S1. HTRA1 immunoprecipitation from mouse retinal lysates identified 2313 proteins. [file dmm-18-052253-TableS1.xlsx]

## Sheet: Sheet1
Identifier	Reference	Protein Symbol	Protein Accession	Description	Gene Symbol	Protein Length	Mol. Wt.	No Tg Rep1	No Tg rep2	HTRA1 S328A rep1	HTRA1 S328A rep2	HTRA1 WT rep1	HTRA1 WT rep2
MYH1_MOUSE	MYH1_MOUSE	MYH1_MOUSE	Q5SX40	Myosin-1	Myh1	1942	223330	3717	3244	3758	2690	3286	1681
MYH9_MOUSE	MYH9_MOUSE	MYH9_MOUSE	Q8VDD5	Myosin-9	Myh9	1960	226360	2206	2345	2250	2088	2187	1754
MYH11_MOUSE	MYH11_MOUSE	MYH11_MOUSE	O08638	Myosin-11	Myh11	1972	227016	1982	1478	2056	1407	1817	1023
MYH10_MOUSE	MYH10_MOUSE	MYH10_MOUSE	Q61879	Myosin-10	Myh10	1976	228984	1787	2033	1805	1804	1694	1453
SPTA2_MOUSE	SPTA2_MOUSE	SPTA2_MOUSE	P16546	Spectrin alpha chain, brain	Sptan1	2472	284582	1592	1212	1841	1098	1516	1000
TRYP_PIGC	TRYP_PIGC	--	--	--	--	--	--	1493	3331	1351	3154	1386	3229
MYH4_MOUSE	MYH4_MOUSE	MYH4_MOUSE	Q5SX39	Myosin-4	Myh4	1939	222847	1382	685	1414	774	1260	407
TITIN_MOUSE	TITIN_MOUSE	TITIN_MOUSE	A2ASS6	Titin	Ttn	35213	3906274	1431	2491	1551	2079	1222	337
K1C9_HUMANC	K1C9_HUMANC	--	--	--	--	--	--	794	919	765	661	1180	886
ACTA_MOUSE	ACTA_MOUSE	ACTA_MOUSE	P62737	Actin, aortic smooth muscle	Acta2	377	42006	1206	961	1278	996	1174	622
MYH14_MOUSE	MYH14_MOUSE	MYH14_MOUSE	Q6URW6	Myosin-14	Myh14	2000	228573	1304	1318	1276	1089	1169	952
K2C1_HUMANC	K2C1_HUMANC	--	--	--	--	--	--	747	1093	668	726	1140	979
SPTB2_MOUSE	SPTB2_MOUSE	SPTB2_MOUSE	Q62261	Spectrin beta chain, brain 1	Sptbn1	2363	274208	1243	829	1433	768	1064	664
K1C10_HUMANC	K1C10_HUMANC	--	--	--	--	--	--	608	829	585	546	1033	740
MYH3_MOUSE	MYH3_MOUSE	MYH3_MOUSE	P13541	Myosin-3	Myh3	1940	223778	1116	804	1102	557	906	260
K22E_HUMANC	K22E_HUMANC	--	--	--	--	--	--	634	765	557	495	762	782
K2C5_MOUSE	K2C5_MOUSE	K2C5_MOUSE	Q922U2	Keratin, type II cytoskeletal 5	Krt5	580	61763	548	419	471	319	668	431
MYO5A_MOUSE	MYO5A_MOUSE	MYO5A_MOUSE	Q99104	Myosin-Va	Myo5a	1853	215526	879	637	875	582	666	352
PLEC_MOUSE	PLEC_MOUSE	PLEC_MOUSE	Q9QXS1	Plectin	Plec	4691	534187	647	1225	713	1138	612	1338
MYL1_MOUSE	MYL1_MOUSE	MYL1_MOUSE	P05977	Myosin light chain 1/3, skeletal muscle isoform	Myl1	188	20593	651	442	640	341	591	218
COCA1_MOUSE	COCA1_MOUSE	COCA1_MOUSE	Q60847	Collagen alpha-1(XII) chain	Col12a1	3120	340195	654	295	663	577	579	170
HTRA1_MOUSE	HTRA1_MOUSE	HTRA1_MOUSE	Q9R118	Serine protease HTRA1	Htra1	480	51211	21	48	374	733	571	487
MLRS_MOUSE	MLRS_MOUSE	MLRS_MOUSE	P97457	Myosin regulatory light chain 2, skeletal muscle isoform	Mylpf	169	18954	498	392	482	305	487	117
TPM1_MOUSE	TPM1_MOUSE	TPM1_MOUSE	P58771	Tropomyosin alpha-1 chain	Tpm1	284	32678	573	410	550	423	454	304
ACTB_MOUSE	ACTB_MOUSE	ACTB_MOUSE	P60710	Actin, cytoplasmic 1	Actb	375	41734	361	349	445	293	408	202
MYL6_MOUSE	MYL6_MOUSE	MYL6_MOUSE	Q60605	Myosin light polypeptide 6	Myl6	151	16929	443	281	363	300	374	140
ML12B_MOUSE	ML12B_MOUSE	ML12B_MOUSE	Q3THE2	Myosin regulatory light chain 12B	Myl12b	172	19778	406	317	418	289	368	185
ACTN2_MOUSE	ACTN2_MOUSE	ACTN2_MOUSE	Q9JI91	Alpha-actinin-2	Actn2	894	103648	405	230	454	197	367	149
VIME_MOUSE	VIME_MOUSE	VIME_MOUSE	P20152	Vimentin	Vim	466	53684	364	1652	374	1302	363	1642
MYO6_MOUSE	MYO6_MOUSE	MYO6_MOUSE	Q64331	Myosin-VI	Myo6	1265	146401	435	197	441	172	362	114
K1C14_MOUSE	K1C14_MOUSE	K1C14_MOUSE	Q61781	Keratin, type I cytoskeletal 14	Krt14	484	52864	136	149	99	133	348	145
G3P_MOUSE	G3P_MOUSE	G3P_MOUSE	P16858	Glyceraldehyde-3-phosphate dehydrogenase	Gapdh	333	35808	321	116	370	109	344	143
ACTN1_MOUSE	ACTN1_MOUSE	ACTN1_MOUSE	Q7TPR4	Alpha-actinin-1	Actn1	892	103063	449	246	485	199	338	132
MY18A_MOUSE	MY18A_MOUSE	MY18A_MOUSE	Q9JMH9	Myosin-XVIIIa	Myo18a	2050	232742	507	540	524	587	336	492
TPM2_MOUSE	TPM2_MOUSE	TPM2_MOUSE	P58774	Tropomyosin beta chain	Tpm2	284	32835	416	226	392	247	323	106
TBA1A_MOUSE	TBA1A_MOUSE	TBA1A_MOUSE	P68369	Tubulin alpha-1A chain	Tuba1a	451	50132	226	96	247	92	321	239
K1C10_MOUSE	K1C10_MOUSE	K1C10_MOUSE	P02535	Keratin, type I cytoskeletal 10	Krt10	570	57766	207	284	174	191	315	287
BSN_MOUSE	BSN_MOUSE	BSN_MOUSE	O88737	Protein bassoon	Bsn	3942	418819	0	0	319	441	313	277
DESP_MOUSE	DESP_MOUSE	DESP_MOUSE	E9Q557	Desmoplakin	Dsp	2883	332894	95	113	93	50	288	140
E9PZ09_MOUSE	E9PZ09_MOUSE	E9PZ09_MOUSE	E9PZ09	Uncharacterized protein	Myh2	1598	183104	340	264	334	207	283	127
GELS_MOUSE	GELS_MOUSE	GELS_MOUSE	P13020	Gelsolin	Gsn	780	85936	301	265	326	219	283	200
A2AQA9_MOUSE	A2AQA9_MOUSE	A2AQA9_MOUSE	A2AQA9	Nebulin	Neb	6909	800526	355	534	386	498	281	208
ACTN3_MOUSE	ACTN3_MOUSE	ACTN3_MOUSE	O88990	Alpha-actinin-3	Actn3	900	103037	287	108	338	123	271	61
TBB2A_MOUSE	TBB2A_MOUSE	TBB2A_MOUSE	Q7TMM9	Tubulin beta-2A chain	Tubb2a	445	49904	174	71	196	79	264	182
K1C12_MOUSE	K1C12_MOUSE	K1C12_MOUSE	Q64291	Keratin, type I cytoskeletal 12	Krt12	487	52461	299	47	246	34	259	52
BFSP2_MOUSE	BFSP2_MOUSE	BFSP2_MOUSE	Q6NVD9	Phakinin	Bfsp2	416	45737	47	176	56	120	252	607
MYO1D_MOUSE	MYO1D_MOUSE	MYO1D_MOUSE	Q5SYD0	Myosin-Id	Myo1d	1006	116074	327	248	340	209	252	121
BFSP1_MOUSE	BFSP1_MOUSE	BFSP1_MOUSE	A2AMT1	Filensin	Bfsp1	669	73664	64	155	64	103	248	696
K2C5_HUMANC	K2C5_HUMANC	--	--	--	--	--	--	157	199	142	153	247	234
CRYAA_MOUSE	CRYAA_MOUSE	CRYAA_MOUSE	P24622	Alpha-crystallin A chain	Cryaa	196	22488	60	137	71	95	242	410
K1C16_HUMANC	K1C16_HUMANC	--	--	--	--	--	--	81	83	36	81	236	73
K22E_MOUSE	K22E_MOUSE	K22E_MOUSE	Q3TTY5	Keratin, type II cytoskeletal 2 epidermal	Krt2	707	70918	195	188	132	145	229	183
K2C6A_HUMANC	K2C6A_HUMANC	--	--	--	--	--	--	77	81	46	83	225	107
ABLM1_MOUSE	ABLM1_MOUSE	ABLM1_MOUSE	Q8K4G5	Actin-binding LIM protein 1	Ablim1	861	96799	282	156	299	112	221	90
Q3UGZ4_MOUSE	Q3UGZ4_MOUSE	Q3UGZ4_MOUSE	Q3UGZ4	Putative uncharacterized protein	Spnb3	2388	270920	271	80	279	77	212	89
MYO1C_MOUSE	MYO1C_MOUSE	MYO1C_MOUSE	Q9WTI7	Myosin-Ic	Myo1c	1063	121937	309	182	287	185	203	89
RB6I2_MOUSE	RB6I2_MOUSE	RB6I2_MOUSE	Q99MI1	ELKS/Rab6-interacting/CAST family member 1	Erc1	1120	128323	14	38	261	357	199	354
K2C6A_MOUSE	K2C6A_MOUSE	K2C6A_MOUSE	P50446	Keratin, type II cytoskeletal 6A	Krt6a	553	59331	145	111	99	96	196	109
TNNI2_MOUSE	TNNI2_MOUSE	TNNI2_MOUSE	P13412	Troponin I, fast skeletal muscle	Tnni2	182	21356	249	73	308	67	189	31
DESM_MOUSE	DESM_MOUSE	DESM_MOUSE	P31001	Desmin	Des	469	53494	141	317	212	303	179	344
TNNT3_MOUSE	TNNT3_MOUSE	TNNT3_MOUSE	Q9QZ47	Troponin T, fast skeletal muscle	Tnnt3	272	32239	261	136	306	128	175	108
TNNC2_MOUSE	TNNC2_MOUSE	TNNC2_MOUSE	P20801	Troponin C, skeletal muscle	Tnnc2	160	18109	228	79	206	71	174	46
MPRIP_MOUSE	MPRIP_MOUSE	MPRIP_MOUSE	P97434	Myosin phosphatase Rho-interacting protein	Mprip	1024	116402	171	133	177	94	172	37
UBR5_MOUSE	UBR5_MOUSE	UBR5_MOUSE	Q80TP3	E3 ubiquitin-protein ligase UBR5	Ubr5	2792	308335	0	0	206	173	171	16
GFAP_MOUSE	GFAP_MOUSE	GFAP_MOUSE	P03995	Glial fibrillary acidic protein	Gfap	430	49897	104	299	124	286	167	283
MYH6_MOUSE	MYH6_MOUSE	MYH6_MOUSE	Q02566	Myosin-6	Myh6	1938	223553	323	127	295	96	165	64
ACTN4_MOUSE	ACTN4_MOUSE	ACTN4_MOUSE	P57780	Alpha-actinin-4	Actn4	912	104971	230	92	227	64	162	44
FLNA_MOUSE	FLNA_MOUSE	FLNA_MOUSE	Q8BTM8	Filamin-A	Flna	2647	281205	223	114	239	89	155	76
ADT1_MOUSE	ADT1_MOUSE	ADT1_MOUSE	P48962	ADP/ATP translocase 1	Slc25a4	298	32902	126	41	117	66	153	45
CLH_MOUSE	CLH_MOUSE	CLH_MOUSE	Q68FD5	Clathrin heavy chain 1	Cltc	1675	191546	227	50	231	45	153	26
KPYM_MOUSE	KPYM_MOUSE	KPYM_MOUSE	P52480	Pyruvate kinase isozymes M1/M2	Pkm2	531	57841	114	12	122	17	136	15
EF1A1_MOUSE	EF1A1_MOUSE	EF1A1_MOUSE	P10126	Elongation factor 1-alpha 1	Eef1a1	462	50111	91	50	112	38	131	86
PCLO_MOUSE	PCLO_MOUSE	PCLO_MOUSE	Q9QYX7	Protein piccolo	Pclo	5038	547539	0	0	144	183	128	100
CRBB2_MOUSE	CRBB2_MOUSE	CRBB2_MOUSE	P62696	Beta-crystallin B2	Crybb2	205	23379	53	39	64	24	125	162
ERC2_MOUSE	ERC2_MOUSE	ERC2_MOUSE	Q6PH08	ERC protein 2	Erc2	957	110632	3	13	129	198	124	147
CRYAB_MOUSE	CRYAB_MOUSE	CRYAB_MOUSE	P23927	Alpha-crystallin B chain	Cryab	175	20067	39	70	49	61	122	252
ARRS_MOUSE	ARRS_MOUSE	ARRS_MOUSE	P20443	S-arrestin	Sag	403	44927	128	27	151	29	121	21
B2RWR8_MOUSE	B2RWR8_MOUSE	B2RWR8_MOUSE	B2RWR8	Myosin VI	Myo6	1262	145840	116	40	128	34	121	18
SPTB1_MOUSE	SPTB1_MOUSE	SPTB1_MOUSE	P15508	Spectrin beta chain, erythrocyte	Sptb	2128	245237	191	172	186	120	120	131
GNAT1_MOUSE	GNAT1_MOUSE	GNAT1_MOUSE	P20612	Guanine nucleotide-binding protein G(t) subunit alpha-1	Gnat1	350	39964	103	16	110	21	119	10
CRBB1_MOUSE	CRBB1_MOUSE	CRBB1_MOUSE	Q9WVJ5	Beta-crystallin B1	Crybb1	250	28001	30	33	34	31	117	176
D3YWD1_MOUSE	D3YWD1_MOUSE	D3YWD1_MOUSE	D3YWD1	Uncharacterized protein	Col6a3	1503	163872	214	35	140	120	117	27
MYO1B_MOUSE	MYO1B_MOUSE	MYO1B_MOUSE	P46735	Myosin-Ib	Myo1b	1107	128557	129	69	163	71	117	36
SRBS2_MOUSE	SRBS2_MOUSE	SRBS2_MOUSE	Q3UTJ2	Sorbin and SH3 domain-containing protein 2	Sorbs2	1180	132341	168	94	173	57	116	49
K1C13_MOUSE	K1C13_MOUSE	K1C13_MOUSE	P08730	Keratin, type I cytoskeletal 13	Krt13	437	47751	106	106	88	96	115	90
A0T1J8_MOUSE	A0T1J8_MOUSE	A0T1J8_MOUSE	A0T1J8	LIM domain only 7	Lmo7	1699	192549	115	29	126	18	112	8
COR1C_MOUSE	COR1C_MOUSE	COR1C_MOUSE	Q9WUM4	Coronin-1C	Coro1c	474	53118	133	110	132	89	108	39
PLAK_MOUSE	PLAK_MOUSE	PLAK_MOUSE	Q02257	Junction plakoglobin	Jup	745	81796	53	53	48	18	107	55
E9Q264_MOUSE	E9Q264_MOUSE	E9Q264_MOUSE	E9Q264	Uncharacterized protein	Myh15	1925	221834	206	117	201	56	106	15
E9QPE7_MOUSE	E9QPE7_MOUSE	E9QPE7_MOUSE	E9QPE7	Uncharacterized protein	Myh11	1938	223345	142	43	144	52	106	39
ADSV_MOUSE	ADSV_MOUSE	ADSV_MOUSE	Q60604	Adseverin	Scin	715	80249	144	27	128	29	105	15
RET3_MOUSE	RET3_MOUSE	RET3_MOUSE	P49194	Retinol-binding protein 3	Rbp3	1234	134443	42	3	212	205	105	9
MYH8_MOUSE	MYH8_MOUSE	MYH8_MOUSE	P13542	Myosin-8	Myh8	1937	222695	173	112	150	83	104	42
K1C17_MOUSE	K1C17_MOUSE	K1C17_MOUSE	Q9QWL7	Keratin, type I cytoskeletal 17	Krt17	433	48159	18	38	9	23	103	23
MYO7A_MOUSE	MYO7A_MOUSE	MYO7A_MOUSE	P97479	Myosin-VIIa	Myo7a	2215	254925	168	33	166	42	103	23
ACTBL_MOUSE	ACTBL_MOUSE	ACTBL_MOUSE	Q8BFZ3	Beta-actin-like protein 2	Actbl2	376	42001	97	0	103	0	102	0
ACTS_MOUSE	ACTS_MOUSE	ACTS_MOUSE	P68134	Actin, alpha skeletal muscle	Acta1	377	42048	109	55	124	69	102	31
K22O_MOUSE	K22O_MOUSE	K22O_MOUSE	Q3UV17	Keratin, type II cytoskeletal 2 oral	Krt76	594	62841	53	77	42	58	102	68
MYOZ1_MOUSE	MYOZ1_MOUSE	MYOZ1_MOUSE	Q9JK37	Myozenin-1	Myoz1	296	31455	135	38	135	41	101	35
TMOD1_MOUSE	TMOD1_MOUSE	TMOD1_MOUSE	P49813	Tropomodulin-1	Tmod1	359	40463	113	73	120	64	99	30
CTBP2_MOUSE	CTBP2_MOUSE	CTBP2_MOUSE	P56546	C-terminal-binding protein 2	Ctbp2	445	48954	18	4	102	81	97	64
ENOA_MOUSE	ENOA_MOUSE	ENOA_MOUSE	P17182	Alpha-enolase	Eno1	434	47138	89	0	81	0	95	0
FLII_MOUSE	FLII_MOUSE	FLII_MOUSE	Q9JJ28	Protein flightless-1 homolog	Flii	1271	144795	125	66	170	58	95	28
COR2B_MOUSE	COR2B_MOUSE	COR2B_MOUSE	Q8BH44	Coronin-2B	Coro2b	480	54933	113	75	109	71	93	45
AT2A1_MOUSE	AT2A1_MOUSE	AT2A1_MOUSE	Q8R429	Sarcoplasmic/endoplasmic reticulum calcium ATPase 1	Atp2a1	994	109419	80	14	95	26	92	10
LIMA1_MOUSE	LIMA1_MOUSE	LIMA1_MOUSE	Q9ERG0	LIM domain and actin-binding protein 1	Lima1	753	84055	139	61	136	67	92	28
K2C1B_MOUSE	K2C1B_MOUSE	K2C1B_MOUSE	Q6IFZ6	Keratin, type II cytoskeletal 1b	Krt77	572	61355	71	113	56	60	91	94
CYTSA_MOUSE	CYTSA_MOUSE	CYTSA_MOUSE	Q2KN98	Cytospin-A	Specc1l	1118	124481	115	33	138	26	88	13
D3YU50_MOUSE	D3YU50_MOUSE	D3YU50_MOUSE	D3YU50	RIKEN cDNA 8030451F13, isoform CRA_c	Mybpc1	1127	126552	118	31	170	17	88	1
PKHA7_MOUSE	PKHA7_MOUSE	PKHA7_MOUSE	Q3UIL6	Pleckstrin homology domain-containing family A member 7	Plekha7	1118	126735	99	80	123	52	88	21
TMOD3_MOUSE	TMOD3_MOUSE	TMOD3_MOUSE	Q9JHJ0	Tropomodulin-3	Tmod3	352	39500	101	59	110	50	88	24
MYH7_MOUSE	MYH7_MOUSE	MYH7_MOUSE	Q91Z83	Myosin-7	Myh7	1935	222867	173	56	166	49	86	19
CAPZB_MOUSE	CAPZB_MOUSE	CAPZB_MOUSE	P47757	F-actin-capping protein subunit beta	Capzb	277	31343	116	87	112	112	84	66
K2C1_MOUSE	K2C1_MOUSE	K2C1_MOUSE	P04104	Keratin, type II cytoskeletal 1	Krt1	637	65602	62	118	60	86	84	123
LAMA2_MOUSE	LAMA2_MOUSE	LAMA2_MOUSE	Q60675	Laminin subunit alpha-2	Lama2	3106	342660	137	0	117	0	84	0
TBB1_MOUSE	TBB1_MOUSE	TBB1_MOUSE	A2AQ07	Tubulin beta-1 chain	Tubb1	451	50438	64	0	63	0	84	0
K1C14_HUMANC	K1C14_HUMANC	--	--	--	--	--	--	39	39	40	31	83	59
G3UW84_MOUSE	G3UW84_MOUSE	G3UW84_MOUSE	G3UW84	Actinin alpha 2	Actn2	894	103828	102	61	101	54	82	51
CASQ1_MOUSE	CASQ1_MOUSE	CASQ1_MOUSE	O09165	Calsequestrin-1	Casq1	405	46375	105	32	106	24	81	15
MYL6B_MOUSE	MYL6B_MOUSE	MYL6B_MOUSE	Q8CI43	Myosin light chain 6B	Myl6b	207	22747	120	104	113	64	81	55
ATPA_MOUSE	ATPA_MOUSE	ATPA_MOUSE	Q03265	ATP synthase subunit alpha, mitochondrial	Atp5a1	553	59749	70	13	65	10	80	21
H4_MOUSE	H4_MOUSE	H4_MOUSE	P62806	Histone H4	Hist1h4a	103	11366	67	31	66	24	79	38
VTNC_MOUSE	VTNC_MOUSE	VTNC_MOUSE	P29788	Vitronectin	Vtn	478	54846	12	6	54	46	79	30
CROCC_MOUSE	CROCC_MOUSE	CROCC_MOUSE	Q8CJ40	Rootletin	Crocc	2009	226932	143	327	153	272	78	268
HNRH1_MOUSE	HNRH1_MOUSE	HNRH1_MOUSE	O35737	Heterogeneous nuclear ribonucleoprotein H	Hnrnph1	449	49196	33	16	62	37	78	18
RL40_MOUSE	RL40_MOUSE	RL40_MOUSE	P62984	Ubiquitin-60S ribosomal protein L40	Uba52	128	14727	68	0	72	0	78	0
K2C8_MOUSE	K2C8_MOUSE	K2C8_MOUSE	P11679	Keratin, type II cytoskeletal 8	Krt8	490	54562	65	231	60	134	77	165
ANXA2_MOUSE	ANXA2_MOUSE	ANXA2_MOUSE	P07356	Annexin A2	Anxa2	339	38674	55	39	55	26	76	30
ANK2_MOUSE	ANK2_MOUSE	ANK2_MOUSE	Q8C8R3	Ankyrin-2	Ank2	3898	426237	110	0	147	0	75	0
K1C15_MOUSE	K1C15_MOUSE	K1C15_MOUSE	Q61414	Keratin, type I cytoskeletal 15	Krt15	452	49134	76	57	59	60	75	56
TBB4A_MOUSE	TBB4A_MOUSE	TBB4A_MOUSE	Q9D6F9	Tubulin beta-4A chain	Tubb4a	444	49583	57	18	61	15	75	33
LIMC1_MOUSE	LIMC1_MOUSE	LIMC1_MOUSE	Q3UH68	LIM and calponin homology domains-containing protein 1	Limch1	1057	118189	106	62	109	36	74	11
NEB2_MOUSE	NEB2_MOUSE	NEB2_MOUSE	Q6R891	Neurabin-2	Ppp1r9b	817	89515	102	44	133	28	74	10
LIPA2_MOUSE	LIPA2_MOUSE	LIPA2_MOUSE	Q8BSS9	Liprin-alpha-2	Ppfia2	1257	143226	2	0	100	74	73	35
SYNP2_MOUSE	SYNP2_MOUSE	SYNP2_MOUSE	Q91YE8	Synaptopodin-2	Synpo2	1087	116520	110	44	116	32	73	21
CLUS_MOUSE	CLUS_MOUSE	CLUS_MOUSE	Q06890	Clusterin	Clu	448	51652	9	8	90	102	71	64
TMOD2_MOUSE	TMOD2_MOUSE	TMOD2_MOUSE	Q9JKK7	Tropomodulin-2	Tmod2	351	39508	85	73	86	58	70	33
CRBA2_MOUSE	CRBA2_MOUSE	CRBA2_MOUSE	Q9JJV1	Beta-crystallin A2	Cryba2	197	22235	19	8	19	6	69	40
K1C42_MOUSE	K1C42_MOUSE	K1C42_MOUSE	Q6IFX2	Keratin, type I cytoskeletal 42	Krt42	452	50130	38	0	32	0	69	0
TERA_MOUSE	TERA_MOUSE	TERA_MOUSE	Q01853	Transitional endoplasmic reticulum ATPase	Vcp	806	89316	3	7	54	43	69	6
GRP78_MOUSE	GRP78_MOUSE	GRP78_MOUSE	P20029	78 kDa glucose-regulated protein	Hspa5	655	72418	54	26	97	99	68	62
MVP_MOUSE	MVP_MOUSE	MVP_MOUSE	Q9EQK5	Major vault protein	Mvp	861	95919	77	83	64	61	68	24
TBB5_MOUSE	TBB5_MOUSE	TBB5_MOUSE	P99024	Tubulin beta-5 chain	Tubb5	444	49668	47	23	58	23	68	52
ATPB_MOUSE	ATPB_MOUSE	ATPB_MOUSE	P56480	ATP synthase subunit beta, mitochondrial	Atp5b	529	56297	51	13	52	13	67	15
CS1A_MOUSE	CS1A_MOUSE	CS1A_MOUSE	Q8CG14	Complement C1s-A subcomponent	C1sa	688	76853	50	42	66	35	66	55
LAMC1_MOUSE	LAMC1_MOUSE	LAMC1_MOUSE	P02468	Laminin subunit gamma-1	Lamc1	1607	177289	66	0	58	0	65	0
MYL9_MOUSE	MYL9_MOUSE	MYL9_MOUSE	Q9CQ19	Myosin regulatory light polypeptide 9	Myl9	172	19853	52	34	72	25	64	28
ECHA_MOUSE	ECHA_MOUSE	ECHA_MOUSE	Q8BMS1	Trifunctional enzyme subunit alpha, mitochondrial	Hadha	763	82665	85	425	69	291	63	421
NID1_MOUSE	NID1_MOUSE	NID1_MOUSE	P10493	Nidogen-1	Nid1	1245	136530	67	0	69	0	63	0
RO52_MOUSE	RO52_MOUSE	RO52_MOUSE	Q62191	E3 ubiquitin-protein ligase TRIM21	Trim21	470	54172	45	76	54	70	63	65
DYHC1_MOUSE	DYHC1_MOUSE	DYHC1_MOUSE	Q9JHU4	Cytoplasmic dynein 1 heavy chain 1	Dync1h1	4644	532017	100	0	81	0	60	0
LRRF2_MOUSE	LRRF2_MOUSE	LRRF2_MOUSE	Q91WK0	Leucine-rich repeat flightless-interacting protein 2	Lrrfip2	415	47145	70	42	64	29	60	21
TBB3_MOUSE	TBB3_MOUSE	TBB3_MOUSE	Q9ERD7	Tubulin beta-3 chain	Tubb3	450	50416	42	23	49	19	60	48
B1AR69_MOUSE	B1AR69_MOUSE	B1AR69_MOUSE	B1AR69	Myosin, heavy polypeptide 13, skeletal muscle	Myh13	1938	223549	244	12	312	6	59	15
GOGA2_MOUSE	GOGA2_MOUSE	GOGA2_MOUSE	Q921M4	Golgin subfamily A member 2	Golga2	999	113272	0	0	67	61	59	39
CRBB3_MOUSE	CRBB3_MOUSE	CRBB3_MOUSE	Q9JJU9	Beta-crystallin B3	Crybb3	211	24289	18	24	23	11	58	98
LMNB1_MOUSE	LMNB1_MOUSE	LMNB1_MOUSE	P14733	Lamin-B1	Lmnb1	588	66782	60	32	62	43	58	47
CTNB1_MOUSE	CTNB1_MOUSE	CTNB1_MOUSE	Q02248	Catenin beta-1	Ctnnb1	781	85465	73	34	94	33	57	27
MYO5B_MOUSE	MYO5B_MOUSE	MYO5B_MOUSE	P21271	Myosin-Vb	Myo5b	1818	210559	85	0	58	0	56	0
OPSD_MOUSE	OPSD_MOUSE	OPSD_MOUSE	P15409	Rhodopsin	Rho	348	39067	67	0	57	0	56	0
C1RA_MOUSE	C1RA_MOUSE	C1RA_MOUSE	Q8CG16	Complement C1r-A subcomponent	C1ra	707	80069	35	31	49	27	55	39
GLNA_MOUSE	GLNA_MOUSE	GLNA_MOUSE	P15105	Glutamine synthetase	Glul	373	42117	60	18	76	16	55	9
CMC1_MOUSE	CMC1_MOUSE	CMC1_MOUSE	Q8BH59	Calcium-binding mitochondrial carrier protein Aralar1	Slc25a12	677	74565	46	13	40	21	54	17
GUC2E_MOUSE	GUC2E_MOUSE	GUC2E_MOUSE	P52785	Guanylyl cyclase GC-E	Gucy2e	1108	120631	63	0	58	0	54	0
G3UW82_MOUSE	G3UW82_MOUSE	G3UW82_MOUSE	G3UW82	MCG140437, isoform CRA_d	Myh2	1942	223207	73	0	73	0	53	0
HSP7C_MOUSE	HSP7C_MOUSE	HSP7C_MOUSE	P63017	Heat shock cognate 71 kDa protein	Hspa8	646	70867	66	64	70	52	53	70
K1C16_MOUSE	K1C16_MOUSE	K1C16_MOUSE	Q9Z2K1	Keratin, type I cytoskeletal 16	Krt16	469	51603	20	34	8	23	53	17
SRBS1_MOUSE	SRBS1_MOUSE	SRBS1_MOUSE	Q62417	Sorbin and SH3 domain-containing protein 1	Sorbs1	1290	143062	83	27	83	10	53	3
TPM3_MOUSE	TPM3_MOUSE	TPM3_MOUSE	P21107	Tropomyosin alpha-3 chain	Tpm3	284	32861	88	63	76	56	53	54
HNRPK_MOUSE	HNRPK_MOUSE	HNRPK_MOUSE	P61979	Heterogeneous nuclear ribonucleoprotein K	Hnrnpk	463	50973	52	10	54	13	52	9
TGM2_MOUSE	TGM2_MOUSE	TGM2_MOUSE	P21981	Protein-glutamine gamma-glutamyltransferase 2	Tgm2	686	77056	56	0	42	0	52	0
ZO1_MOUSE	ZO1_MOUSE	ZO1_MOUSE	P39447	Tight junction protein ZO-1	Tjp1	1745	194730	93	62	90	41	52	23
AT1A3_MOUSE	AT1A3_MOUSE	AT1A3_MOUSE	Q6PIC6	Sodium/potassium-transporting ATPase subunit alpha-3	Atp1a3	1013	111685	27	0	39	0	50	0
FLNB_MOUSE	FLNB_MOUSE	FLNB_MOUSE	Q80X90	Filamin-B	Flnb	2602	277809	86	19	102	14	49	12
K1C18_MOUSE	K1C18_MOUSE	K1C18_MOUSE	P05784	Keratin, type I cytoskeletal 18	Krt18	423	47535	49	173	40	104	49	105
NID2_MOUSE	NID2_MOUSE	NID2_MOUSE	O88322	Nidogen-2	Nid2	1403	153904	45	0	66	0	49	0
PYGM_MOUSE	PYGM_MOUSE	PYGM_MOUSE	Q9WUB3	Glycogen phosphorylase, muscle form	Pygm	842	97281	57	45	49	34	49	29
CO6A1_MOUSE	CO6A1_MOUSE	CO6A1_MOUSE	Q04857	Collagen alpha-1(VI) chain	Col6a1	1025	108483	53	25	44	58	48	10
CRGB_MOUSE	CRGB_MOUSE	CRGB_MOUSE	P04344	Gamma-crystallin B	Crygb	175	21137	14	6	14	3	48	23
H2B1A_MOUSE	H2B1A_MOUSE	H2B1A_MOUSE	P70696	Histone H2B type 1-A	Hist1h2ba	127	14235	35	0	36	0	48	0
1433B_MOUSE	1433B_MOUSE	1433B_MOUSE	Q9CQV8	14-3-3 protein beta/alpha	Ywhab	246	28084	37	22	53	24	47	23
ALDOA_MOUSE	ALDOA_MOUSE	ALDOA_MOUSE	P05064	Fructose-bisphosphate aldolase A	Aldoa	364	39353	22	0	14	0	47	0
DREB_MOUSE	DREB_MOUSE	DREB_MOUSE	Q9QXS6	Drebrin	Dbn1	706	77282	66	23	72	16	47	5
E9PWQ3_MOUSE	E9PWQ3_MOUSE	E9PWQ3_MOUSE	E9PWQ3	Uncharacterized protein	Col6a3	2657	286757	82	14	68	57	47	12
PGBM_MOUSE	PGBM_MOUSE	PGBM_MOUSE	Q05793	Basement membrane-specific heparan sulfate proteoglycan core protein	Hspg2	3707	398272	68	0	76	0	47	0
TNNT1_MOUSE	TNNT1_MOUSE	TNNT1_MOUSE	O88346	Troponin T, slow skeletal muscle	Tnnt1	262	31342	76	45	78	43	47	31
ADT2_MOUSE	ADT2_MOUSE	ADT2_MOUSE	P51881	ADP/ATP translocase 2	Slc25a5	298	32929	34	12	39	16	46	10
AINX_MOUSE	AINX_MOUSE	AINX_MOUSE	P46660	Alpha-internexin	Ina	504	55738	42	73	41	76	46	92
CTNA1_MOUSE	CTNA1_MOUSE	CTNA1_MOUSE	P26231	Catenin alpha-1	Ctnna1	906	100100	63	27	74	26	46	7
CAZA2_MOUSE	CAZA2_MOUSE	CAZA2_MOUSE	P47754	F-actin-capping protein subunit alpha-2	Capza2	286	32965	53	45	52	47	45	26
E9Q123_MOUSE	E9Q123_MOUSE	E9Q123_MOUSE	E9Q123	Uncharacterized protein	Ctbp2	188	20576	7	1	44	50	45	41
GBB1_MOUSE	GBB1_MOUSE	GBB1_MOUSE	P62874	Guanine nucleotide-binding protein G(I)/G(S)/G(T) subunit beta-1	Gnb1	340	37374	45	0	42	0	45	0
LDB3_MOUSE	LDB3_MOUSE	LDB3_MOUSE	Q9JKS4	LIM domain-binding protein 3	Ldb3	723	76427	72	27	71	23	45	16
C1QA_MOUSE	C1QA_MOUSE	C1QA_MOUSE	P98086	Complement C1q subcomponent subunit A	C1qa	245	25985	24	39	31	70	44	76
E9Q5R1_MOUSE	E9Q5R1_MOUSE	E9Q5R1_MOUSE	E9Q5R1	Uncharacterized protein	Ppp1r9a	969	108699	65	29	72	23	44	11
G3PT_MOUSE	G3PT_MOUSE	G3PT_MOUSE	Q64467	Glyceraldehyde-3-phosphate dehydrogenase, testis-specific	Gapdhs	440	47654	33	0	34	0	44	0
H2B1B_MOUSE	H2B1B_MOUSE	H2B1B_MOUSE	Q64475	Histone H2B type 1-B	Hist1h2bb	126	13951	37	16	37	10	44	18
HNRPM_MOUSE	HNRPM_MOUSE	HNRPM_MOUSE	Q9D0E1	Heterogeneous nuclear ribonucleoprotein M	Hnrnpm	729	77644	67	31	73	35	44	32
K2C78_HUMANC	K2C78_HUMANC	--	--	--	--	--	--	7	14	5	1	44	5
AT1A1_MOUSE	AT1A1_MOUSE	AT1A1_MOUSE	Q8VDN2	Sodium/potassium-transporting ATPase subunit alpha-1	Atp1a1	1023	112976	37	0	38	0	43	0
HS71A_MOUSE	HS71A_MOUSE	HS71A_MOUSE	Q61696	Heat shock 70 kDa protein 1A	Hspa1a	641	70075	50	31	56	27	43	41
K1C17_HUMANC	K1C17_HUMANC	--	--	--	--	--	--	11	18	15	9	43	16
SVIL_MOUSE	SVIL_MOUSE	SVIL_MOUSE	Q8K4L3	Supervillin	Svil	2170	243148	75	45	75	29	43	12
ECHB_MOUSE	ECHB_MOUSE	ECHB_MOUSE	Q99JY0	Trifunctional enzyme subunit beta, mitochondrial	Hadhb	475	51383	43	251	43	193	42	200
FLNC_MOUSE	FLNC_MOUSE	FLNC_MOUSE	Q8VHX6	Filamin-C	Flnc	2726	291102	86	30	100	25	42	8
PYGB_MOUSE	PYGB_MOUSE	PYGB_MOUSE	Q8CI94	Glycogen phosphorylase, brain form	Pygb	843	96724	76	24	48	36	42	9
E41L2_MOUSE	E41L2_MOUSE	E41L2_MOUSE	O70318	Band 4.1-like protein 2	Epb41l2	988	109827	57	0	50	0	41	0
LMNA_MOUSE	LMNA_MOUSE	LMNA_MOUSE	P48678	Prelamin-A/C	Lmna	665	74233	56	50	53	67	41	90
RS3_MOUSE	RS3_MOUSE	RS3_MOUSE	P62908	40S ribosomal protein S3	Rps3	243	26672	24	9	24	18	41	14
APOE_MOUSE	APOE_MOUSE	APOE_MOUSE	P08226	Apolipoprotein E	Apoe	311	35864	2	0	23	28	40	9
IMMT_MOUSE	IMMT_MOUSE	IMMT_MOUSE	Q8CAQ8	Mitochondrial inner membrane protein	Immt	757	83895	18	10	52	18	40	12
MYOTI_MOUSE	MYOTI_MOUSE	MYOTI_MOUSE	Q9JIF9	Myotilin	Myot	496	55313	35	18	32	17	40	10
1433E_MOUSE	1433E_MOUSE	1433E_MOUSE	P62259	14-3-3 protein epsilon	Ywhae	255	29172	31	13	48	32	39	38
K2C6B_HUMANC	K2C6B_HUMANC	--	--	--	--	--	--	14	0	8	0	39	0
MYPT1_MOUSE	MYPT1_MOUSE	MYPT1_MOUSE	Q9DBR7	Protein phosphatase 1 regulatory subunit 12A	Ppp1r12a	1029	114990	64	19	64	9	39	5
TOLIP_MOUSE	TOLIP_MOUSE	TOLIP_MOUSE	Q9QZ06	Toll-interacting protein	Tollip	274	30343	27	16	31	15	39	9
CRBS_MOUSE	CRBS_MOUSE	CRBS_MOUSE	O35486	Beta-crystallin S	Crygs	178	20849	9	1	15	3	38	14
HNRPU_MOUSE	HNRPU_MOUSE	HNRPU_MOUSE	Q8VEK3	Heterogeneous nuclear ribonucleoprotein U	Hnrnpu	800	87912	40	0	39	0	38	0
LDHA_MOUSE	LDHA_MOUSE	LDHA_MOUSE	P06151	L-lactate dehydrogenase A chain	Ldha	332	36496	44	11	46	13	38	7
MPCP_MOUSE	MPCP_MOUSE	MPCP_MOUSE	Q8VEM8	Phosphate carrier protein, mitochondrial	Slc25a3	357	39630	42	4	38	18	38	6
PP1A_MOUSE	PP1A_MOUSE	PP1A_MOUSE	P62137	Serine/threonine-protein phosphatase PP1-alpha catalytic subunit	Ppp1ca	330	37538	57	16	61	16	38	10
Q61933_MOUSE	Q61933_MOUSE	Q61933_MOUSE	Q61933	Adult skeletal muscle myosin heavy chain mRNA carboxyl-end, segment 2.	Myh4	40	0	38	0	39	0	38	0
RAI14_MOUSE	RAI14_MOUSE	RAI14_MOUSE	Q9EP71	Ankycorbin	Rai14	979	108846	24	25	35	16	38	3
RPGF4_MOUSE	RPGF4_MOUSE	RPGF4_MOUSE	Q9EQZ6	Rap guanine nucleotide exchange factor 4	Rapgef4	1011	115485	1	0	49	27	38	9
ZO2_MOUSE	ZO2_MOUSE	ZO2_MOUSE	Q9Z0U1	Tight junction protein ZO-2	Tjp2	1167	131272	60	32	80	28	38	9
HCN1_MOUSE	HCN1_MOUSE	HCN1_MOUSE	O88704	Potassium/sodium hyperpolarization-activated cyclic nucleotide-gated channel 1	Hcn1	910	102426	0	0	37	57	37	19
M2OM_MOUSE	M2OM_MOUSE	M2OM_MOUSE	Q9CR62	Mitochondrial 2-oxoglutarate/malate carrier protein	Slc25a11	314	34153	23	6	23	18	37	8
MUG1_MOUSE	MUG1_MOUSE	MUG1_MOUSE	P28665	Murinoglobulin-1	Mug1	1476	165288	0	0	0	0	37	25
TPM4_MOUSE	TPM4_MOUSE	TPM4_MOUSE	Q6IRU2	Tropomyosin alpha-4 chain	Tpm4	248	28466	41	55	39	30	37	17
CAZA1_MOUSE	CAZA1_MOUSE	CAZA1_MOUSE	P47753	F-actin-capping protein subunit alpha-1	Capza1	286	32938	54	43	47	38	36	22
ABLM2_MOUSE	ABLM2_MOUSE	ABLM2_MOUSE	Q8BL65	Actin-binding LIM protein 2	Ablim2	612	68103	72	16	73	11	35	6
CRBA1_MOUSE	CRBA1_MOUSE	CRBA1_MOUSE	P02525	Beta-crystallin A1	Cryba1	198	23401	7	7	11	4	35	25
GCAA_MOUSE	GCAA_MOUSE	GCAA_MOUSE	P01863	Ig gamma-2A chain C region, A allele	Ighg	330	36387	30	212	32	203	35	304
HSPB1_MOUSE	HSPB1_MOUSE	HSPB1_MOUSE	P14602	Heat shock protein beta-1	Hspb1	209	23012	22	20	24	11	35	34
LAMB2_MOUSE	LAMB2_MOUSE	LAMB2_MOUSE	Q61292	Laminin subunit beta-2	Lamb2	1799	196568	49	0	34	0	35	0
SCAI_MOUSE	SCAI_MOUSE	SCAI_MOUSE	Q8C8N2	Protein SCAI	Scai	606	70271	0	0	24	36	35	22
TPIS_MOUSE	TPIS_MOUSE	TPIS_MOUSE	P17751	Triosephosphate isomerase	Tpi1	299	32189	37	7	37	9	35	12
ARPC2_MOUSE	ARPC2_MOUSE	ARPC2_MOUSE	Q9CVB6	Actin-related protein 2/3 complex subunit 2	Arpc2	300	34355	36	34	49	35	34	23
C1QB_MOUSE	C1QB_MOUSE	C1QB_MOUSE	P14106	Complement C1q subcomponent subunit B	C1qb	253	26814	30	31	23	43	34	45
CALM_MOUSE	CALM_MOUSE	CALM_MOUSE	P62204	Calmodulin	Calm1	149	16836	36	17	27	17	34	9
K2C79_MOUSE	K2C79_MOUSE	K2C79_MOUSE	Q8VED5	Keratin, type II cytoskeletal 79	Krt79	531	57549	26	0	24	0	34	0
NFL_MOUSE	NFL_MOUSE	NFL_MOUSE	P08551	Neurofilament light polypeptide	Nefl	543	61505	41	43	37	39	34	51
PRDX1_MOUSE	PRDX1_MOUSE	PRDX1_MOUSE	P35700	Peroxiredoxin-1	Prdx1	199	22175	26	18	29	9	34	17
DOCK7_MOUSE	DOCK7_MOUSE	DOCK7_MOUSE	Q8R1A4	Dedicator of cytokinesis protein 7	Dock7	2130	241425	77	0	77	0	33	0
H12_MOUSE	H12_MOUSE	H12_MOUSE	P15864	Histone H1.2	Hist1h1c	212	21265	27	0	37	0	33	0
PERI_MOUSE	PERI_MOUSE	PERI_MOUSE	P15331	Peripherin	Prph	475	54264	40	136	42	130	33	150
PRELP_MOUSE	PRELP_MOUSE	PRELP_MOUSE	Q9JK53	Prolargin	Prelp	378	43290	40	9	26	11	33	4
XLRS1_MOUSE	XLRS1_MOUSE	XLRS1_MOUSE	Q9Z1L4	Retinoschisin	Rs1	224	25573	25	118	33	130	33	122
DLG1_MOUSE	DLG1_MOUSE	DLG1_MOUSE	Q811D0	Disks large homolog 1	Dlg1	905	100114	50	27	64	15	32	10
PKP1_MOUSE	PKP1_MOUSE	PKP1_MOUSE	P97350	Plakophilin-1	Pkp1	728	80891	7	4	7	2	32	30
S10A4_MOUSE	S10A4_MOUSE	S10A4_MOUSE	P07091	Protein S100-A4	S100a4	101	11720	12	0	13	0	32	0
VDAC1_MOUSE	VDAC1_MOUSE	VDAC1_MOUSE	Q60932	Voltage-dependent anion-selective channel protein 1	Vdac1	296	32349	21	9	33	8	32	10
CO6A2_MOUSE	CO6A2_MOUSE	CO6A2_MOUSE	Q02788	Collagen alpha-2(VI) chain	Col6a2	1034	110328	39	9	34	24	31	3
DDX5_MOUSE	DDX5_MOUSE	DDX5_MOUSE	Q61656	Probable ATP-dependent RNA helicase DDX5	Ddx5	614	69286	36	16	48	20	31	14
RLA0_MOUSE	RLA0_MOUSE	RLA0_MOUSE	P14869	60S acidic ribosomal protein P0	Rplp0	317	34214	27	13	31	13	31	14
TM1L2_MOUSE	TM1L2_MOUSE	TM1L2_MOUSE	Q5SRX1	TOM1-like protein 2	Tom1l2	507	55659	58	25	61	24	31	11
CO1A2_MOUSE	CO1A2_MOUSE	CO1A2_MOUSE	Q01149	Collagen alpha-2(I) chain	Col1a2	1372	129548	36	37	26	56	30	47
D3YV37_MOUSE	D3YV37_MOUSE	D3YV37_MOUSE	D3YV37	Uncharacterized protein	Myl12a	107	12279	36	0	30	0	30	0
EFTU_MOUSE	EFTU_MOUSE	EFTU_MOUSE	Q8BFR5	Elongation factor Tu, mitochondrial	Tufm	452	49505	38	13	39	9	30	10
K2C80_HUMANC	K2C80_HUMANC	--	--	--	--	--	--	0	0	0	0	30	0
MYL10_MOUSE	MYL10_MOUSE	MYL10_MOUSE	Q62082	Myosin regulatory light chain 10	Myl10	202	22510	31	13	31	8	30	0
RS4X_MOUSE	RS4X_MOUSE	RS4X_MOUSE	P62702	40S ribosomal protein S4, X isoform	Rps4x	263	29596	25	8	30	22	30	5
ARP2_MOUSE	ARP2_MOUSE	ARP2_MOUSE	P61161	Actin-related protein 2	Actr2	394	44758	30	18	30	18	29	7
CTBP1_MOUSE	CTBP1_MOUSE	CTBP1_MOUSE	O88712	C-terminal-binding protein 1	Ctbp1	441	47741	4	1	34	31	29	23
DDX17_MOUSE	DDX17_MOUSE	DDX17_MOUSE	Q501J6	Probable ATP-dependent RNA helicase DDX17	Ddx17	650	72395	34	24	39	31	29	17
DPYL2_MOUSE	DPYL2_MOUSE	DPYL2_MOUSE	O08553	Dihydropyrimidinase-related protein 2	Dpysl2	572	62274	42	0	47	0	29	0
E9PXU6_MOUSE	E9PXU6_MOUSE	E9PXU6_MOUSE	E9PXU6	Uncharacterized protein	Try5	254	27048	14	0	22	0	29	0
H2A1F_MOUSE	H2A1F_MOUSE	H2A1F_MOUSE	Q8CGP5	Histone H2A type 1-F	Hist1h2af	130	14160	25	0	30	0	29	0
IF4A1_MOUSE	IF4A1_MOUSE	IF4A1_MOUSE	P60843	Eukaryotic initiation factor 4A-I	Eif4a1	406	46151	22	5	25	3	29	22
K2C1B_HUMANC	K2C1B_HUMANC	--	--	--	--	--	--	11	46	4	3	29	10
SYNPO_MOUSE	SYNPO_MOUSE	SYNPO_MOUSE	Q8CC35	Synaptopodin	Synpo	929	99546	43	0	52	0	29	0
TNNC1_MOUSE	TNNC1_MOUSE	TNNC1_MOUSE	P19123	Troponin C, slow skeletal and cardiac muscles	Tnnc1	161	18419	38	23	33	17	29	13
TNNI1_MOUSE	TNNI1_MOUSE	TNNI1_MOUSE	Q9WUZ5	Troponin I, slow skeletal muscle	Tnni1	187	21697	46	13	43	13	29	4
TWF1_MOUSE	TWF1_MOUSE	TWF1_MOUSE	Q91YR1	Twinfilin-1	Twf1	350	40077	38	29	33	31	29	14
41_MOUSE	41_MOUSE	41_MOUSE	P48193	Protein 4.1	Epb41	858	95906	58	14	54	6	28	13
K2C4_MOUSE	K2C4_MOUSE	K2C4_MOUSE	P07744	Keratin, type II cytoskeletal 4	Krt4	525	56280	32	19	24	25	28	23
Q792Z1_MOUSE	Q792Z1_MOUSE	Q792Z1_MOUSE	Q792Z1	MCG140784	Try10	246	26219	29	0	27	0	28	0
ATPO_MOUSE	ATPO_MOUSE	ATPO_MOUSE	Q9DB20	ATP synthase subunit O, mitochondrial	Atp5o	213	23362	22	12	26	15	27	18
CALL3_MOUSE	CALL3_MOUSE	CALL3_MOUSE	Q9D6P8	Calmodulin-like protein 3	Calml3	149	16700	34	0	19	0	27	0
DDX1_MOUSE	DDX1_MOUSE	DDX1_MOUSE	Q91VR5	ATP-dependent RNA helicase DDX1	Ddx1	740	82495	27	0	36	0	27	0
K1C19_MOUSE	K1C19_MOUSE	K1C19_MOUSE	P19001	Keratin, type I cytoskeletal 19	Krt19	403	44539	18	36	13	38	27	31
PGS1_MOUSE	PGS1_MOUSE	PGS1_MOUSE	P28653	Biglycan	Bgn	369	41636	38	0	16	0	27	0
RTCB_MOUSE	RTCB_MOUSE	RTCB_MOUSE	Q99LF4	tRNA-splicing ligase RtcB homolog	D10Wsu52e	505	55246	22	0	24	0	27	0
TMOD4_MOUSE	TMOD4_MOUSE	TMOD4_MOUSE	Q9JLH8	Tropomodulin-4	Tmod4	345	39259	37	20	31	17	27	8
VINC_MOUSE	VINC_MOUSE	VINC_MOUSE	Q64727	Vinculin	Vcl	1066	116711	32	19	42	6	27	4
1433Z_MOUSE	1433Z_MOUSE	1433Z_MOUSE	P63101	14-3-3 protein zeta/delta	Ywhaz	245	27769	16	12	22	14	26	12
ALBU_MOUSE	ALBU_MOUSE	ALBU_MOUSE	P07724	Serum albumin	Alb	608	68688	36	16	30	19	26	15
AP2M1_MOUSE	AP2M1_MOUSE	AP2M1_MOUSE	P84091	AP-2 complex subunit mu	Ap2m1	435	49652	28	0	21	0	26	0
CRBA4_MOUSE	CRBA4_MOUSE	CRBA4_MOUSE	Q9JJV0	Beta-crystallin A4	Cryba4	196	22467	5	9	8	5	26	52
HNRL1_MOUSE	HNRL1_MOUSE	HNRL1_MOUSE	Q8VDM6	Heterogeneous nuclear ribonucleoprotein U-like protein 1	Hnrnpul1	859	95996	22	21	29	19	26	24
RL10A_MOUSE	RL10A_MOUSE	RL10A_MOUSE	P53026	60S ribosomal protein L10a	Rpl10a	217	24915	21	0	24	0	26	0
RS18_MOUSE	RS18_MOUSE	RS18_MOUSE	P62270	40S ribosomal protein S18	Rps18	152	17717	19	0	15	0	26	0
TBA4A_MOUSE	TBA4A_MOUSE	TBA4A_MOUSE	P68368	Tubulin alpha-4A chain	Tuba4a	448	49921	7	0	10	0	26	0
TOM1_MOUSE	TOM1_MOUSE	TOM1_MOUSE	O88746	Target of Myb protein 1	Tom1	492	54322	27	12	21	6	26	3
ARC1A_MOUSE	ARC1A_MOUSE	ARC1A_MOUSE	Q9R0Q6	Actin-related protein 2/3 complex subunit 1A	Arpc1a	370	41624	22	0	20	0	25	0
C1QT5_MOUSE	C1QT5_MOUSE	C1QT5_MOUSE	Q8K479	Complement C1q tumor necrosis factor-related protein 5	C1qtnf5	243	25435	4	0	26	0	25	0
MATR3_MOUSE	MATR3_MOUSE	MATR3_MOUSE	Q8K310	Matrin-3	Matr3	846	94625	37	13	41	19	25	17
PDE6A_MOUSE	PDE6A_MOUSE	PDE6A_MOUSE	P27664	Rod cGMP-specific 3',5'-cyclic phosphodiesterase subunit alpha	Pde6a	859	99524	24	11	31	18	25	5
PDLI7_MOUSE	PDLI7_MOUSE	PDLI7_MOUSE	Q3TJD7	PDZ and LIM domain protein 7	Pdlim7	457	50116	23	0	34	0	25	0
Q61782_MOUSE	Q61782_MOUSE	Q61782_MOUSE	Q61782	Type I epidermal keratin	Krt14	93	10661	10	0	10	0	25	0
ADDG_MOUSE	ADDG_MOUSE	ADDG_MOUSE	Q9QYB5	Gamma-adducin	Add3	706	78772	38	33	34	22	24	16
ARF1_MOUSE	ARF1_MOUSE	ARF1_MOUSE	P84078	ADP-ribosylation factor 1	Arf1	181	20695	17	6	17	7	24	7
ARP3_MOUSE	ARP3_MOUSE	ARP3_MOUSE	Q99JY9	Actin-related protein 3	Actr3	418	47354	25	0	26	0	24	0
ASPN_MOUSE	ASPN_MOUSE	ASPN_MOUSE	Q99MQ4	Asporin	Aspn	373	42570	33	0	26	0	24	0
B7ZNL3_MOUSE	B7ZNL3_MOUSE	B7ZNL3_MOUSE	B7ZNL3	Tpm1 protein	Tpm1	284	32635	39	28	28	30	24	17
DDX3L_MOUSE	DDX3L_MOUSE	DDX3L_MOUSE	P16381	Putative ATP-dependent RNA helicase Pl10	D1Pas1	660	73136	30	16	38	18	24	16
DEST_MOUSE	DEST_MOUSE	DEST_MOUSE	Q9R0P5	Destrin	Dstn	165	18520	27	10	28	6	24	3
GRP75_MOUSE	GRP75_MOUSE	GRP75_MOUSE	P38647	Stress-70 protein, mitochondrial	Hspa9	679	73524	32	17	25	15	24	16
HS90A_MOUSE	HS90A_MOUSE	HS90A_MOUSE	P07901	Heat shock protein HSP 90-alpha	Hsp90aa1	733	84783	27	0	35	0	24	0
KCRB_MOUSE	KCRB_MOUSE	KCRB_MOUSE	Q04447	Creatine kinase B-type	Ckb	381	42710	20	0	22	0	24	0
RL23A_MOUSE	RL23A_MOUSE	RL23A_MOUSE	P62751	60S ribosomal protein L23a	Rpl23a	156	17694	16	9	19	12	24	5
1433T_MOUSE	1433T_MOUSE	1433T_MOUSE	P68254	14-3-3 protein theta	Ywhaq	245	27776	23	10	21	12	23	4
ADDA_MOUSE	ADDA_MOUSE	ADDA_MOUSE	Q9QYC0	Alpha-adducin	Add1	735	80642	46	46	51	27	23	32
CO1A1_MOUSE	CO1A1_MOUSE	CO1A1_MOUSE	P11087	Collagen alpha-1(I) chain	Col1a1	1453	138023	34	131	21	143	23	186
IGKC_MOUSE	IGKC_MOUSE	IGKC_MOUSE	P01837	Ig kappa chain C region	--	106	11777	15	129	23	142	23	146
KCC2D_MOUSE	KCC2D_MOUSE	KCC2D_MOUSE	Q6PHZ2	Calcium/calmodulin-dependent protein kinase type II subunit delta	Camk2d	499	56366	16	0	15	0	23	0
PGS2_MOUSE	PGS2_MOUSE	PGS2_MOUSE	P28654	Decorin	Dcn	354	39806	34	0	25	0	23	0
RS13_MOUSE	RS13_MOUSE	RS13_MOUSE	P62301	40S ribosomal protein S13	Rps13	151	17221	16	16	15	19	23	14
U5S1_MOUSE	U5S1_MOUSE	U5S1_MOUSE	O08810	116 kDa U5 small nuclear ribonucleoprotein component	Eftud2	971	109354	15	0	23	0	23	0
2AAA_MOUSE	2AAA_MOUSE	2AAA_MOUSE	Q76MZ3	Serine/threonine-protein phosphatase 2A 65 kDa regulatory subunit A alpha isoform	Ppp2r1a	589	65319	17	0	24	0	22	0
CN166_MOUSE	CN166_MOUSE	CN166_MOUSE	Q9CQE8	UPF0568 protein C14orf166 homolog	--	244	28150	19	8	21	10	22	7
CRGN_MOUSE	CRGN_MOUSE	CRGN_MOUSE	Q8VHL5	Gamma-crystallin N	Crygn	183	21390	4	7	4	7	22	34
DHX9_MOUSE	DHX9_MOUSE	DHX9_MOUSE	O70133	ATP-dependent RNA helicase A	Dhx9	1380	149466	11	10	23	27	22	5
E9PVU0_MOUSE	E9PVU0_MOUSE	E9PVU0_MOUSE	E9PVU0	Uncharacterized protein	Myo6	1266	146299	30	0	33	0	22	0
EPIPL_MOUSE	EPIPL_MOUSE	EPIPL_MOUSE	Q8R0W0	Epiplakin	Eppk1	6548	0	17	0	16	0	22	0
FMOD_MOUSE	FMOD_MOUSE	FMOD_MOUSE	P50608	Fibromodulin	Fmod	376	43052	22	0	9	0	22	0
IF4A3_MOUSE	IF4A3_MOUSE	IF4A3_MOUSE	Q91VC3	Eukaryotic initiation factor 4A-III	Eif4a3	411	46837	18	0	20	0	22	0
LRP1_MOUSE	LRP1_MOUSE	LRP1_MOUSE	Q91ZX7	Prolow-density lipoprotein receptor-related protein 1	Lrp1	4545	504715	23	0	46	21	22	1
MAP1B_MOUSE	MAP1B_MOUSE	MAP1B_MOUSE	P14873	Microtubule-associated protein 1B	Map1b	2464	270239	49	0	35	0	22	0
MELPH_MOUSE	MELPH_MOUSE	MELPH_MOUSE	Q91V27	Melanophilin	Mlph	590	65048	33	0	35	0	22	0
Q569M7_MOUSE	Q569M7_MOUSE	Q569M7_MOUSE	Q569M7	Cryaa protein	Cryaa	173	19791	12	0	9	0	22	0
Q642K0_MOUSE	Q642K0_MOUSE	Q642K0_MOUSE	Q642K0	MCG140959, isoform CRA_a	Myl6	151	16960	12	0	9	0	22	0
RL23_MOUSE	RL23_MOUSE	RL23_MOUSE	P62830	60S ribosomal protein L23	Rpl23	140	14864	23	17	17	15	22	14
RL7_MOUSE	RL7_MOUSE	RL7_MOUSE	P14148	60S ribosomal protein L7	Rpl7	270	31417	21	0	33	0	22	0
RS9_MOUSE	RS9_MOUSE	RS9_MOUSE	Q6ZWN5	40S ribosomal protein S9	Rps9	194	22590	19	0	21	0	22	0
SI1L1_MOUSE	SI1L1_MOUSE	SI1L1_MOUSE	Q8C0T5	Signal-induced proliferation-associated 1-like protein 1	Sipa1l1	1782	197020	41	0	50	0	22	0
VDAC2_MOUSE	VDAC2_MOUSE	VDAC2_MOUSE	Q60930	Voltage-dependent anion-selective channel protein 2	Vdac2	295	31731	11	0	22	0	22	0
ARPC4_MOUSE	ARPC4_MOUSE	ARPC4_MOUSE	P59999	Actin-related protein 2/3 complex subunit 4	Arpc4	168	19666	16	12	18	8	21	4
CE290_MOUSE	CE290_MOUSE	CE290_MOUSE	Q6A078	Centrosomal protein of 290 kDa	Cep290	2472	289061	0	0	23	33	21	1
GPNMB_MOUSE	GPNMB_MOUSE	GPNMB_MOUSE	Q99P91	Transmembrane glycoprotein NMB	Gpnmb	574	63672	19	0	27	0	21	0
MLRV_MOUSE	MLRV_MOUSE	MLRV_MOUSE	P51667	Myosin regulatory light chain 2, ventricular/cardiac muscle isoform	Myl2	166	18863	36	27	44	16	21	7
MYOM1_MOUSE	MYOM1_MOUSE	MYOM1_MOUSE	Q62234	Myomesin-1	Myom1	1667	185454	20	0	23	0	21	0
MYOZ3_MOUSE	MYOZ3_MOUSE	MYOZ3_MOUSE	Q8R4E4	Myozenin-3	Myoz3	245	26980	29	0	27	0	21	0
NSF_MOUSE	NSF_MOUSE	NSF_MOUSE	P46460	Vesicle-fusing ATPase	Nsf	744	82609	35	0	30	0	21	0
PDLI5_MOUSE	PDLI5_MOUSE	PDLI5_MOUSE	Q8CI51	PDZ and LIM domain protein 5	Pdlim5	591	63295	35	0	31	0	21	0
SCEL_MOUSE	SCEL_MOUSE	SCEL_MOUSE	Q9EQG3	Sciellin	Scel	652	72967	36	0	28	0	21	0
VATL_MOUSE	VATL_MOUSE	VATL_MOUSE	P63082	V-type proton ATPase 16 kDa proteolipid subunit	Atp6v0c	155	15807	14	0	10	0	21	0
A2BI37_MOUSE	A2BI37_MOUSE	A2BI37_MOUSE	A2BI37	Uncharacterized protein	Zfp185	485	52782	31	0	34	0	20	0
A3KGU5_MOUSE	A3KGU5_MOUSE	A3KGU5_MOUSE	A3KGU5	Spectrin alpha 2	Spna2	2457	282879	18	0	24	0	20	0
D3Z2H9_MOUSE	D3Z2H9_MOUSE	D3Z2H9_MOUSE	D3Z2H9	Uncharacterized protein	Tpm3-rs7	248	28990	27	24	22	24	20	17
HSP72_MOUSE	HSP72_MOUSE	HSP72_MOUSE	P17156	Heat shock-related 70 kDa protein 2	Hspa2	633	69637	19	16	21	16	20	17
KCAB2_MOUSE	KCAB2_MOUSE	KCAB2_MOUSE	P62482	Voltage-gated potassium channel subunit beta-2	Kcnab2	367	41019	0	0	16	21	20	18
LGSN_MOUSE	LGSN_MOUSE	LGSN_MOUSE	Q8CIX8	Lengsin	Lgsn	563	62160	0	0	1	0	20	0
LIN7A_MOUSE	LIN7A_MOUSE	LIN7A_MOUSE	Q8JZS0	Protein lin-7 homolog A	Lin7a	233	25991	20	18	21	11	20	7
Q61445_MOUSE	Q61445_MOUSE	Q61445_MOUSE	Q61445	Beta-A3/A1-crystallin	Cryba1	32	3601	8	0	8	0	20	0
RBM14_MOUSE	RBM14_MOUSE	RBM14_MOUSE	Q8C2Q3	RNA-binding protein 14	Rbm14	669	69444	30	24	35	21	20	38
RL12_MOUSE	RL12_MOUSE	RL12_MOUSE	P35979	60S ribosomal protein L12	Rpl12	165	17803	20	9	8	6	20	4
RL4_MOUSE	RL4_MOUSE	RL4_MOUSE	Q9D8E6	60S ribosomal protein L4	Rpl4	419	47151	17	0	16	0	20	0
TBA1B_MOUSE	TBA1B_MOUSE	TBA1B_MOUSE	P05213	Tubulin alpha-1B chain	Tuba1b	451	50148	11	0	9	0	20	0
TGM1_MOUSE	TGM1_MOUSE	TGM1_MOUSE	Q9JLF6	Protein-glutamine gamma-glutamyltransferase K	Tgm1	815	89820	6	0	13	0	20	0
TKT_MOUSE	TKT_MOUSE	TKT_MOUSE	P40142	Transketolase	Tkt	623	67626	20	0	24	0	20	0
VPP1_MOUSE	VPP1_MOUSE	VPP1_MOUSE	Q9Z1G4	V-type proton ATPase 116 kDa subunit a isoform 1	Atp6v0a1	839	96461	10	0	27	0	20	0
A2AUC9_MOUSE	A2AUC9_MOUSE	A2AUC9_MOUSE	A2AUC9	Kelch repeat and BTB (POZ) domain containing 10	Kbtbd10	606	68186	23	9	33	9	19	5
COF1_MOUSE	COF1_MOUSE	COF1_MOUSE	P18760	Cofilin-1	Cfl1	166	18558	20	14	17	9	19	10
COX2_MOUSE	COX2_MOUSE	COX2_MOUSE	P00405	Cytochrome c oxidase subunit 2	Mtco2	227	25975	10	0	18	0	19	0
DECR_MOUSE	DECR_MOUSE	DECR_MOUSE	Q9CQ62	2,4-dienoyl-CoA reductase, mitochondrial	Decr1	335	36211	16	0	33	0	19	0
DHE3_MOUSE	DHE3_MOUSE	DHE3_MOUSE	P26443	Glutamate dehydrogenase 1, mitochondrial	Glud1	558	61333	20	0	20	0	19	0
E9PZ80_MOUSE	E9PZ80_MOUSE	E9PZ80_MOUSE	E9PZ80	Uncharacterized protein	Mprip	1828	207278	36	23	35	21	19	5
E9Q965_MOUSE	E9Q965_MOUSE	E9Q965_MOUSE	E9Q965	Uncharacterized protein	Lama2	3105	342762	35	0	34	0	19	0
HNRPC_MOUSE	HNRPC_MOUSE	HNRPC_MOUSE	Q9Z204	Heterogeneous nuclear ribonucleoproteins C1/C2	Hnrnpc	313	34382	15	0	16	0	19	0
MAP6_MOUSE	MAP6_MOUSE	MAP6_MOUSE	Q7TSJ2	Microtubule-associated protein 6	Map6	906	96444	38	12	37	12	19	12
MPP2_MOUSE	MPP2_MOUSE	MPP2_MOUSE	Q9WV34	MAGUK p55 subfamily member 2	Mpp2	552	61551	32	0	27	0	19	0
MYO1A_MOUSE	MYO1A_MOUSE	MYO1A_MOUSE	O88329	Myosin-Ia	Myo1a	1043	118688	30	0	27	0	19	0
RL17_MOUSE	RL17_MOUSE	RL17_MOUSE	Q9CPR4	60S ribosomal protein L17	Rpl17	184	21422	18	0	16	0	19	0
RL7A_MOUSE	RL7A_MOUSE	RL7A_MOUSE	P12970	60S ribosomal protein L7a	Rpl7a	266	29974	26	0	18	0	19	0
ROA3_MOUSE	ROA3_MOUSE	ROA3_MOUSE	Q8BG05	Heterogeneous nuclear ribonucleoprotein A3	Hnrnpa3	379	39649	19	0	25	0	19	0
RS11_MOUSE	RS11_MOUSE	RS11_MOUSE	P62281	40S ribosomal protein S11	Rps11	158	18429	14	15	22	12	19	8
AP1B1_MOUSE	AP1B1_MOUSE	AP1B1_MOUSE	O35643	AP-1 complex subunit beta-1	Ap1b1	943	103929	20	0	25	0	18	0
C1QC_MOUSE	C1QC_MOUSE	C1QC_MOUSE	Q02105	Complement C1q subcomponent subunit C	C1qc	246	25965	17	31	17	32	18	59
CADH2_MOUSE	CADH2_MOUSE	CADH2_MOUSE	P15116	Cadherin-2	Cdh2	906	99790	18	0	35	0	18	0
CDC23_MOUSE	CDC23_MOUSE	CDC23_MOUSE	Q8BGZ4	Cell division cycle protein 23 homolog	Cdc23	597	68557	0	0	0	0	18	0
CGNL1_MOUSE	CGNL1_MOUSE	CGNL1_MOUSE	Q6AW69	Cingulin-like protein 1	Cgnl1	1298	148222	38	33	48	18	18	9
COF2_MOUSE	COF2_MOUSE	COF2_MOUSE	P45591	Cofilin-2	Cfl2	166	18708	17	7	10	6	18	3
CRGC_MOUSE	CRGC_MOUSE	CRGC_MOUSE	Q61597	Gamma-crystallin C	Crygc	174	20915	4	0	4	0	18	0
DCTN2_MOUSE	DCTN2_MOUSE	DCTN2_MOUSE	Q99KJ8	Dynactin subunit 2	Dctn2	402	44114	20	0	21	0	18	0
DCTN4_MOUSE	DCTN4_MOUSE	DCTN4_MOUSE	Q8CBY8	Dynactin subunit 4	Dctn4	467	53054	18	0	12	0	18	0
EF2_MOUSE	EF2_MOUSE	EF2_MOUSE	P58252	Elongation factor 2	Eef2	858	95308	18	0	13	0	18	0
LANC2_MOUSE	LANC2_MOUSE	LANC2_MOUSE	Q9JJK2	LanC-like protein 2	Lancl2	450	50774	13	0	11	0	18	0
PKHB1_MOUSE	PKHB1_MOUSE	PKHB1_MOUSE	Q9QYE9	Pleckstrin homology domain-containing family B member 1	Plekhb1	243	27338	26	9	27	17	18	6
PURA_MOUSE	PURA_MOUSE	PURA_MOUSE	P42669	Transcriptional activator protein Pur-alpha	Pura	321	34881	19	0	20	0	18	0
RL3_MOUSE	RL3_MOUSE	RL3_MOUSE	P27659	60S ribosomal protein L3	Rpl3	403	46107	16	0	14	0	18	0
SYNEM_MOUSE	SYNEM_MOUSE	SYNEM_MOUSE	Q70IV5	Synemin	Synm	1561	173199	13	83	23	90	18	116
SYP2L_MOUSE	SYP2L_MOUSE	SYP2L_MOUSE	Q8BWB1	Synaptopodin 2-like protein	Synpo2l	975	102947	28	0	34	0	18	0
VWF_MOUSE	VWF_MOUSE	VWF_MOUSE	Q8CIZ8	von Willebrand factor	Vwf	2813	309252	22	53	22	64	18	51
CSKP_MOUSE	CSKP_MOUSE	CSKP_MOUSE	O70589	Peripheral plasma membrane protein CASK	Cask	926	105103	1	0	24	0	17	0
MYL4_MOUSE	MYL4_MOUSE	MYL4_MOUSE	P09541	Myosin light chain 4	Myl4	193	21157	17	10	21	8	17	2
PGK1_MOUSE	PGK1_MOUSE	PGK1_MOUSE	P09411	Phosphoglycerate kinase 1	Pgk1	417	44548	13	0	11	0	17	0
Q9QXC6_MOUSE	Q9QXC6_MOUSE	Q9QXC6_MOUSE	Q9QXC6	Beta-A3/A1 crystallin protein	Cryba1	215	25204	10	0	12	0	17	0
RL8_MOUSE	RL8_MOUSE	RL8_MOUSE	P62918	60S ribosomal protein L8	Rpl8	257	28023	12	5	10	9	17	3
SRC8_MOUSE	SRC8_MOUSE	SRC8_MOUSE	Q60598	Src substrate cortactin	Cttn	546	61246	30	0	22	0	17	0
TMED2_MOUSE	TMED2_MOUSE	TMED2_MOUSE	Q9R0Q3	Transmembrane emp24 domain-containing protein 2	Tmed2	201	22703	0	3	33	31	17	19
TMEDA_MOUSE	TMEDA_MOUSE	TMEDA_MOUSE	Q9D1D4	Transmembrane emp24 domain-containing protein 10	Tmed10	219	24909	1	2	23	24	17	14
AL1A1_MOUSE	AL1A1_MOUSE	AL1A1_MOUSE	P24549	Retinal dehydrogenase 1	Aldh1a1	501	54464	11	0	9	0	16	0
AP2A1_MOUSE	AP2A1_MOUSE	AP2A1_MOUSE	P17426	AP-2 complex subunit alpha-1	Ap2a1	977	107658	25	0	22	0	16	0
ARPC3_MOUSE	ARPC3_MOUSE	ARPC3_MOUSE	Q9JM76	Actin-related protein 2/3 complex subunit 3	Arpc3	178	20523	13	11	23	8	16	6
ATP5H_MOUSE	ATP5H_MOUSE	ATP5H_MOUSE	Q9DCX2	ATP synthase subunit d, mitochondrial	Atp5h	161	18748	14	0	17	0	16	0
ATPG_MOUSE	ATPG_MOUSE	ATPG_MOUSE	Q91VR2	ATP synthase subunit gamma, mitochondrial	Atp5c1	298	32884	16	3	19	5	16	6
C102A_MOUSE	C102A_MOUSE	C102A_MOUSE	Q3TMW1	Coiled-coil domain-containing protein 102A	Ccdc102a	549	62620	2	3	23	40	16	20
CHCH3_MOUSE	CHCH3_MOUSE	CHCH3_MOUSE	Q9CRB9	Coiled-coil-helix-coiled-coil-helix domain-containing protein 3, mitochondrial	Chchd3	227	26333	6	4	9	4	16	4
DNJA2_MOUSE	DNJA2_MOUSE	DNJA2_MOUSE	Q9QYJ0	DnaJ homolog subfamily A member 2	Dnaja2	412	45743	17	0	15	0	16	0
GRIP1_MOUSE	GRIP1_MOUSE	GRIP1_MOUSE	Q925T6	Glutamate receptor-interacting protein 1	Grip1	1127	122051	1	0	25	0	16	0
HACD3_MOUSE	HACD3_MOUSE	HACD3_MOUSE	Q8K2C9	3-hydroxyacyl-CoA dehydratase 3	ptplad1	362	43129	9	0	17	0	16	0
HBB1_MOUSE	HBB1_MOUSE	HBB1_MOUSE	P02088	Hemoglobin subunit beta-1	Hbb-b1	147	15839	27	13	12	15	16	7
KCC2A_MOUSE	KCC2A_MOUSE	KCC2A_MOUSE	P11798	Calcium/calmodulin-dependent protein kinase type II subunit alpha	Camk2a	478	54111	18	0	26	0	16	0
PGAM1_MOUSE	PGAM1_MOUSE	PGAM1_MOUSE	Q9DBJ1	Phosphoglycerate mutase 1	Pgam1	254	28830	9	0	14	0	16	0
PRDX6_MOUSE	PRDX6_MOUSE	PRDX6_MOUSE	O08709	Peroxiredoxin-6	Prdx6	224	24869	22	0	26	0	16	0
RL6_MOUSE	RL6_MOUSE	RL6_MOUSE	P47911	60S ribosomal protein L6	Rpl6	296	33507	16	0	14	0	16	0
SUCA_MOUSE	SUCA_MOUSE	SUCA_MOUSE	Q9WUM5	Succinyl-CoA ligase [ADP/GDP-forming] subunit alpha, mitochondrial	Suclg1	346	36152	17	0	17	0	16	0
TINAL_MOUSE	TINAL_MOUSE	TINAL_MOUSE	Q99JR5	Tubulointerstitial nephritis antigen-like	Tinagl1	466	52661	22	0	14	0	16	0
VATA_MOUSE	VATA_MOUSE	VATA_MOUSE	P50516	V-type proton ATPase catalytic subunit A	Atp6v1a	617	68322	24	0	26	0	16	0
VATB2_MOUSE	VATB2_MOUSE	VATB2_MOUSE	P62814	V-type proton ATPase subunit B, brain isoform	Atp6v1b2	511	56547	17	0	15	0	16	0
A6PWS5_MOUSE	A6PWS5_MOUSE	A6PWS5_MOUSE	A6PWS5	Gelsolin	Gsn	251	28058	23	0	16	0	15	0
D3YZZ5_MOUSE	D3YZZ5_MOUSE	D3YZZ5_MOUSE	D3YZZ5	Uncharacterized protein	Tmed7	224	25199	0	0	18	19	15	3
DP13B_MOUSE	DP13B_MOUSE	DP13B_MOUSE	Q8K3G9	DCC-interacting protein 13-beta	Appl2	662	73849	24	13	21	6	15	1
DPM1_MOUSE	DPM1_MOUSE	DPM1_MOUSE	O70152	Dolichol-phosphate mannosyltransferase	Dpm1	260	29173	12	10	14	10	15	6
GTF2I_MOUSE	GTF2I_MOUSE	GTF2I_MOUSE	Q9ESZ8	General transcription factor II-I	Gtf2i	998	112259	18	16	22	14	15	5
GTR1_MOUSE	GTR1_MOUSE	GTR1_MOUSE	P17809	Solute carrier family 2, facilitated glucose transporter member 1	Slc2a1	492	53981	16	0	17	0	15	0
H11_MOUSE	H11_MOUSE	H11_MOUSE	P43275	Histone H1.1	Hist1h1a	213	21783	9	0	16	0	15	0
HNRH2_MOUSE	HNRH2_MOUSE	HNRH2_MOUSE	P70333	Heterogeneous nuclear ribonucleoprotein H2	Hnrnph2	449	49276	6	0	10	0	15	0
HNRPF_MOUSE	HNRPF_MOUSE	HNRPF_MOUSE	Q9Z2X1	Heterogeneous nuclear ribonucleoprotein F	Hnrnpf	415	45727	9	0	12	0	15	0
K1549_MOUSE	K1549_MOUSE	K1549_MOUSE	Q68FD9	UPF0606 protein KIAA1549	Kiaa1549	1940	209209	0	0	22	0	15	0
MYL3_MOUSE	MYL3_MOUSE	MYL3_MOUSE	P09542	Myosin light chain 3	Myl3	204	22420	27	0	29	0	15	0
NONO_MOUSE	NONO_MOUSE	NONO_MOUSE	Q99K48	Non-POU domain-containing octamer-binding protein	Nono	473	54538	11	0	13	0	15	0
PABP1_MOUSE	PABP1_MOUSE	PABP1_MOUSE	P29341	Polyadenylate-binding protein 1	Pabpc1	636	70667	14	5	18	9	15	6
PCBP1_MOUSE	PCBP1_MOUSE	PCBP1_MOUSE	P60335	Poly(rC)-binding protein 1	Pcbp1	356	37495	13	0	18	0	15	0
PRP19_MOUSE	PRP19_MOUSE	PRP19_MOUSE	Q99KP6	Pre-mRNA-processing factor 19	Prpf19	504	55235	12	0	9	0	15	0
PURB_MOUSE	PURB_MOUSE	PURB_MOUSE	O35295	Transcriptional activator protein Pur-beta	Purb	324	33899	15	0	16	0	15	0
RL24_MOUSE	RL24_MOUSE	RL24_MOUSE	Q8BP67	60S ribosomal protein L24	Rpl24	157	17778	11	0	13	0	15	0
RLBP1_MOUSE	RLBP1_MOUSE	RLBP1_MOUSE	Q9Z275	Retinaldehyde-binding protein 1	Rlbp1	317	36406	15	0	13	0	15	0
RPGR1_MOUSE	RPGR1_MOUSE	RPGR1_MOUSE	Q9EPQ2	X-linked retinitis pigmentosa GTPase regulator-interacting protein 1	Rpgrip1	1331	151988	0	0	9	0	15	0
RS2_MOUSE	RS2_MOUSE	RS2_MOUSE	P25444	40S ribosomal protein S2	Rps2	293	31229	14	0	18	0	15	0
RS7_MOUSE	RS7_MOUSE	RS7_MOUSE	P62082	40S ribosomal protein S7	Rps7	194	22125	11	0	13	0	15	0
SRSF3_MOUSE	SRSF3_MOUSE	SRSF3_MOUSE	P84104	Serine/arginine-rich splicing factor 3	Srsf3	164	19328	8	0	13	0	15	0
TADBP_MOUSE	TADBP_MOUSE	TADBP_MOUSE	Q921F2	TAR DNA-binding protein 43	Tardbp	414	44545	16	0	16	0	15	0
A2AMV7_MOUSE	A2AMV7_MOUSE	A2AMV7_MOUSE	A2AMV7	CAPZB3	Capzb	301	33765	17	17	17	22	14	3
ARC1B_MOUSE	ARC1B_MOUSE	ARC1B_MOUSE	Q9WV32	Actin-related protein 2/3 complex subunit 1B	Arpc1b	372	41061	19	0	17	0	14	0
COX41_MOUSE	COX41_MOUSE	COX41_MOUSE	P19783	Cytochrome c oxidase subunit 4 isoform 1, mitochondrial	Cox4i1	169	19529	4	0	12	0	14	0
CSK21_MOUSE	CSK21_MOUSE	CSK21_MOUSE	Q60737	Casein kinase II subunit alpha	Csnk2a1	391	45131	11	0	13	0	14	0
CTNA2_MOUSE	CTNA2_MOUSE	CTNA2_MOUSE	Q61301	Catenin alpha-2	Ctnna2	953	105280	20	0	21	0	14	0
DEMA_MOUSE	DEMA_MOUSE	DEMA_MOUSE	Q9WV69	Dematin	Epb49	405	45465	21	0	16	0	14	0
ERLN2_MOUSE	ERLN2_MOUSE	ERLN2_MOUSE	Q8BFZ9	Erlin-2	Erlin2	340	37870	0	0	12	0	14	0
GNAI1_MOUSE	GNAI1_MOUSE	GNAI1_MOUSE	B2RSH2	Guanine nucleotide-binding protein G(i) subunit alpha-1	Gnai1	354	40358	5	0	12	0	14	0
GPX41_MOUSE	GPX41_MOUSE	GPX41_MOUSE	O70325	Phospholipid hydroperoxide glutathione peroxidase, mitochondrial	Gpx4	197	22227	18	0	12	0	14	0
K1C23_HUMANC	K1C23_HUMANC	--	--	--	--	--	--	0	0	0	0	14	0
KCC2B_MOUSE	KCC2B_MOUSE	KCC2B_MOUSE	P28652	Calcium/calmodulin-dependent protein kinase type II subunit beta	Camk2b	542	60457	18	0	19	0	14	0
LUM_MOUSE	LUM_MOUSE	LUM_MOUSE	P51885	Lumican	Lum	338	38262	18	0	11	0	14	0
PKP4_MOUSE	PKP4_MOUSE	PKP4_MOUSE	Q68FH0	Plakophilin-4	Pkp4	1190	131543	26	0	21	0	14	0
PLVAP_MOUSE	PLVAP_MOUSE	PLVAP_MOUSE	Q91VC4	Plasmalemma vesicle-associated protein	Plvap	438	49930	0	0	0	0	14	34
PPIB_MOUSE	PPIB_MOUSE	PPIB_MOUSE	P24369	Peptidyl-prolyl cis-trans isomerase B	Ppib	216	23712	14	15	14	17	14	13
Q9CPN9_MOUSE	Q9CPN9_MOUSE	Q9CPN9_MOUSE	Q9CPN9	RIKEN cDNA 2210010C04, isoform CRA_b	2210010C04Rik	247	26420	14	0	13	0	14	0
RALY_MOUSE	RALY_MOUSE	RALY_MOUSE	Q64012	RNA-binding protein Raly	Raly	312	33186	9	0	13	0	14	0
RL10L_MOUSE	RL10L_MOUSE	RL10L_MOUSE	P86048	60S ribosomal protein L10-like	Rpl10l	214	24556	12	0	16	0	14	0
RL11_MOUSE	RL11_MOUSE	RL11_MOUSE	Q9CXW4	60S ribosomal protein L11	Rpl11	178	20251	11	0	10	0	14	0
RL28_MOUSE	RL28_MOUSE	RL28_MOUSE	P41105	60S ribosomal protein L28	Rpl28	137	15732	5	0	12	0	14	0
RL9_MOUSE	RL9_MOUSE	RL9_MOUSE	P51410	60S ribosomal protein L9	Rpl9	192	21880	12	0	11	0	14	0
RS14_MOUSE	RS14_MOUSE	RS14_MOUSE	P62264	40S ribosomal protein S14	Rps14	151	16271	10	8	9	9	14	9
RS8_MOUSE	RS8_MOUSE	RS8_MOUSE	P62242	40S ribosomal protein S8	Rps8	208	24203	8	0	10	0	14	0
RUVB1_MOUSE	RUVB1_MOUSE	RUVB1_MOUSE	P60122	RuvB-like 1	Ruvbl1	456	50211	13	7	15	9	14	8
TCPA_MOUSE	TCPA_MOUSE	TCPA_MOUSE	P11983	T-complex protein 1 subunit alpha	Tcp1	556	60445	16	0	8	0	14	0
TNAP3_MOUSE	TNAP3_MOUSE	TNAP3_MOUSE	Q60769	Tumor necrosis factor alpha-induced protein 3	Tnfaip3	775	87649	36	0	29	0	14	0
VDAC3_MOUSE	VDAC3_MOUSE	VDAC3_MOUSE	Q60931	Voltage-dependent anion-selective channel protein 3	Vdac3	283	30751	9	0	18	0	14	0
ALDH2_MOUSE	ALDH2_MOUSE	ALDH2_MOUSE	P47738	Aldehyde dehydrogenase, mitochondrial	Aldh2	519	56534	14	0	13	0	13	0
B8JK04_MOUSE	B8JK04_MOUSE	B8JK04_MOUSE	B8JK04	Myosin Va	Myo5a	1852	215155	16	0	24	0	13	0
BR44_MOUSE	BR44_MOUSE	BR44_MOUSE	Q9D023	Brain protein 44	Brp44	127	14285	13	0	8	0	13	0
D3Z6I7_MOUSE	D3Z6I7_MOUSE	D3Z6I7_MOUSE	D3Z6I7	Uncharacterized protein	Cald1	554	63331	49	0	32	0	13	0
DPYL1_MOUSE	DPYL1_MOUSE	DPYL1_MOUSE	P97427	Dihydropyrimidinase-related protein 1	Crmp1	572	62164	22	0	20	0	13	0
FABP5_MOUSE	FABP5_MOUSE	FABP5_MOUSE	Q05816	Fatty acid-binding protein, epidermal	Fabp5	135	15136	9	0	5	0	13	0
FIBB_MOUSE	FIBB_MOUSE	FIBB_MOUSE	Q8K0E8	Fibrinogen beta chain	Fgb	481	54749	15	0	14	0	13	0
GNA12_MOUSE	GNA12_MOUSE	GNA12_MOUSE	P27600	Guanine nucleotide-binding protein subunit alpha-12	Gna12	379	44092	8	0	8	0	13	0
GNAO_MOUSE	GNAO_MOUSE	GNAO_MOUSE	P18872	Guanine nucleotide-binding protein G(o) subunit alpha	Gnao1	354	40082	13	0	12	0	13	0
H31_MOUSE	H31_MOUSE	H31_MOUSE	P68433	Histone H3.1	Hist1h3a	136	15403	14	0	8	0	13	0
HBA_MOUSE	HBA_MOUSE	HBA_MOUSE	P01942	Hemoglobin subunit alpha	Hba	142	15084	10	0	11	0	13	0
HNRPG_MOUSE	HNRPG_MOUSE	HNRPG_MOUSE	O35479	Heterogeneous nuclear ribonucleoprotein G	Rbmx	388	42231	8	0	10	0	13	0
LAMB1_MOUSE	LAMB1_MOUSE	LAMB1_MOUSE	P02469	Laminin subunit beta-1	Lamb1	1786	197080	15	0	14	0	13	0
LRCH3_MOUSE	LRCH3_MOUSE	LRCH3_MOUSE	Q8BVU0	Leucine-rich repeat and calponin homology domain-containing protein 3	Lrch3	778	86336	21	0	20	0	13	0
MAP2_MOUSE	MAP2_MOUSE	MAP2_MOUSE	P20357	Microtubule-associated protein 2	Map2	1828	199120	18	0	16	0	13	0
MPP4_MOUSE	MPP4_MOUSE	MPP4_MOUSE	Q6P7F1	MAGUK p55 subfamily member 4	Mpp4	635	71997	21	49	24	33	13	55
MYOZ2_MOUSE	MYOZ2_MOUSE	MYOZ2_MOUSE	Q9JJW5	Myozenin-2	Myoz2	264	29760	16	0	22	0	13	0
MYRIP_MOUSE	MYRIP_MOUSE	MYRIP_MOUSE	Q8K3I4	Rab effector MyRIP	Myrip	856	94918	25	0	24	0	13	0
NPHP1_MOUSE	NPHP1_MOUSE	NPHP1_MOUSE	Q9QY53	Nephrocystin-1	Nphp1	687	77030	0	0	5	0	13	0
NPM_MOUSE	NPM_MOUSE	NPM_MOUSE	Q61937	Nucleophosmin	Npm1	292	32558	16	0	22	0	13	0
ODP2_MOUSE	ODP2_MOUSE	ODP2_MOUSE	Q8BMF4	Dihydrolipoyllysine-residue acetyltransferase component of pyruvate dehydrogenase complex, mitochondrial	Dlat	642	67937	17	15	22	11	13	15
P5CR2_MOUSE	P5CR2_MOUSE	P5CR2_MOUSE	Q922Q4	Pyrroline-5-carboxylate reductase 2	Pycr2	320	33657	5	4	13	14	13	10
PRDX2_MOUSE	PRDX2_MOUSE	PRDX2_MOUSE	Q61171	Peroxiredoxin-2	Prdx2	198	21777	10	11	13	11	13	1
PSME1_MOUSE	PSME1_MOUSE	PSME1_MOUSE	P97371	Proteasome activator complex subunit 1	Psme1	249	28671	0	0	11	0	13	0
PTRF_MOUSE	PTRF_MOUSE	PTRF_MOUSE	O54724	Polymerase I and transcript release factor	Ptrf	392	43951	14	0	13	0	13	0
RIMB2_MOUSE	RIMB2_MOUSE	RIMB2_MOUSE	Q80U40	RIMS-binding protein 2	Rimbp2	1072	118335	0	0	15	0	13	0
RL18_MOUSE	RL18_MOUSE	RL18_MOUSE	P35980	60S ribosomal protein L18	Rpl18	188	21643	16	0	16	0	13	0
RS23_MOUSE	RS23_MOUSE	RS23_MOUSE	P62267	40S ribosomal protein S23	Rps23	143	15806	8	0	9	0	13	0
RS3A_MOUSE	RS3A_MOUSE	RS3A_MOUSE	P97351	40S ribosomal protein S3a	Rps3a	264	29883	23	0	16	0	13	0
SAM50_MOUSE	SAM50_MOUSE	SAM50_MOUSE	Q8BGH2	Sorting and assembly machinery component 50 homolog	Samm50	469	51861	5	0	8	0	13	0
SPTA1_MOUSE	SPTA1_MOUSE	SPTA1_MOUSE	P08032	Spectrin alpha chain, erythrocyte	Spta1	2415	279850	39	123	56	54	13	75
SYT1_MOUSE	SYT1_MOUSE	SYT1_MOUSE	P46096	Synaptotagmin-1	Syt1	421	47415	21	0	20	0	13	0
TMED9_MOUSE	TMED9_MOUSE	TMED9_MOUSE	Q99KF1	Transmembrane emp24 domain-containing protein 9	Tmed9	235	27125	0	1	27	12	13	6
TRI29_MOUSE	TRI29_MOUSE	TRI29_MOUSE	Q8R2Q0	Tripartite motif-containing protein 29	Trim29	587	65816	20	0	9	0	13	0
UCRI_MOUSE	UCRI_MOUSE	UCRI_MOUSE	Q9CR68	Cytochrome b-c1 complex subunit Rieske, mitochondrial	Uqcrfs1	274	29366	7	0	12	0	13	0
AP2A2_MOUSE	AP2A2_MOUSE	AP2A2_MOUSE	P17427	AP-2 complex subunit alpha-2	Ap2a2	938	104010	20	0	21	0	12	0
CC90B_MOUSE	CC90B_MOUSE	CC90B_MOUSE	Q8C3X2	Coiled-coil domain-containing protein 90B, mitochondrial	Ccdc90b	256	29595	1	24	3	14	12	14
COR1B_MOUSE	COR1B_MOUSE	COR1B_MOUSE	Q9WUM3	Coronin-1B	Coro1b	484	53909	14	0	13	0	12	0
CSK2B_MOUSE	CSK2B_MOUSE	CSK2B_MOUSE	P67871	Casein kinase II subunit beta	Csnk2b	215	24941	13	0	10	0	12	0
CXD2_MOUSE	CXD2_MOUSE	CXD2_MOUSE	O54851	Gap junction delta-2 protein	Gjd2	321	36079	14	0	22	0	12	0
DLG4_MOUSE	DLG4_MOUSE	DLG4_MOUSE	Q62108	Disks large homolog 4	Dlg4	724	80467	15	59	21	54	12	47
FIBG_MOUSE	FIBG_MOUSE	FIBG_MOUSE	Q8VCM7	Fibrinogen gamma chain	Fgg	436	49388	11	0	9	0	12	0
G3X9J0_MOUSE	G3X9J0_MOUSE	G3X9J0_MOUSE	G3X9J0	MCG122846	Sipa1l3	1776	195052	18	0	25	0	12	0
H14_MOUSE	H14_MOUSE	H14_MOUSE	P43274	Histone H1.4	Hist1h1e	219	21976	10	0	11	0	12	0
HSBP1_MOUSE	HSBP1_MOUSE	HSBP1_MOUSE	Q9CQZ1	Heat shock factor-binding protein 1	Hsbp1	76	8610	11	0	13	0	12	0
IQGA1_MOUSE	IQGA1_MOUSE	IQGA1_MOUSE	Q9JKF1	Ras GTPase-activating-like protein IQGAP1	Iqgap1	1657	188746	30	0	30	0	12	0
KANK2_MOUSE	KANK2_MOUSE	KANK2_MOUSE	Q8BX02	KN motif and ankyrin repeat domain-containing protein 2	Kank2	843	90240	20	0	17	0	12	0
KC1A_MOUSE	KC1A_MOUSE	KC1A_MOUSE	Q8BK63	Casein kinase I isoform alpha	Csnk1a1	337	38912	13	0	15	0	12	0
LMOD1_MOUSE	LMOD1_MOUSE	LMOD1_MOUSE	Q8BVA4	Leiomodin-1	Lmod1	595	66306	18	0	14	0	12	0
MLF2_MOUSE	MLF2_MOUSE	MLF2_MOUSE	Q99KX1	Myeloid leukemia factor 2	Mlf2	247	28053	9	0	13	0	12	0
PEPL_MOUSE	PEPL_MOUSE	PEPL_MOUSE	Q9R269	Periplakin	Ppl	1755	203993	17	0	14	0	12	0
PPIA_MOUSE	PPIA_MOUSE	PPIA_MOUSE	P17742	Peptidyl-prolyl cis-trans isomerase A	Ppia	164	17970	9	0	13	0	12	0
PRDX5_MOUSE	PRDX5_MOUSE	PRDX5_MOUSE	P99029	Peroxiredoxin-5, mitochondrial	Prdx5	210	21896	14	0	15	0	12	0
PRPH2_MOUSE	PRPH2_MOUSE	PRPH2_MOUSE	P15499	Peripherin-2	Prph2	346	39257	8	0	9	0	12	0
RCN2_MOUSE	RCN2_MOUSE	RCN2_MOUSE	Q8BP92	Reticulocalbin-2	Rcn2	320	37268	23	0	20	0	12	0
RL13A_MOUSE	RL13A_MOUSE	RL13A_MOUSE	P19253	60S ribosomal protein L13a	Rpl13a	203	23462	14	0	16	0	12	0
RL27_MOUSE	RL27_MOUSE	RL27_MOUSE	P61358	60S ribosomal protein L27	Rpl27	136	15796	12	0	8	0	12	0
RL27A_MOUSE	RL27A_MOUSE	RL27A_MOUSE	P14115	60S ribosomal protein L27a	Rpl27a	148	16604	7	0	8	0	12	0
RL35A_MOUSE	RL35A_MOUSE	RL35A_MOUSE	O55142	60S ribosomal protein L35a	Rpl35a	110	12553	9	0	8	0	12	0
RS15A_MOUSE	RS15A_MOUSE	RS15A_MOUSE	P62245	40S ribosomal protein S15a	Rps15a	130	14838	13	13	8	11	12	3
RS6_MOUSE	RS6_MOUSE	RS6_MOUSE	P62754	40S ribosomal protein S6	Rps6	249	28679	13	0	12	0	12	0
RUVB2_MOUSE	RUVB2_MOUSE	RUVB2_MOUSE	Q9WTM5	RuvB-like 2	Ruvbl2	463	51109	13	9	11	7	12	9
S10AB_MOUSE	S10AB_MOUSE	S10AB_MOUSE	P50543	Protein S100-A11	S100a11	98	11082	7	0	7	0	12	0
TCPB_MOUSE	TCPB_MOUSE	TCPB_MOUSE	P80314	T-complex protein 1 subunit beta	Cct2	535	57474	20	0	13	0	12	0
UACA_MOUSE	UACA_MOUSE	UACA_MOUSE	Q8CGB3	Uveal autoantigen with coiled-coil domains and ankyrin repeats	Uaca	1411	160804	21	35	14	39	12	25
A2M_MOUSE	A2M_MOUSE	A2M_MOUSE	Q61838	Alpha-2-macroglobulin	A2m	1495	165843	0	0	0	0	11	0
AP2S1_MOUSE	AP2S1_MOUSE	AP2S1_MOUSE	P62743	AP-2 complex subunit sigma	Ap2s1	142	17016	10	2	8	5	11	0
ARP5L_MOUSE	ARP5L_MOUSE	ARP5L_MOUSE	Q9D898	Actin-related protein 2/3 complex subunit 5-like protein	Arpc5l	153	16979	14	0	7	0	11	0
AT12A_MOUSE	AT12A_MOUSE	AT12A_MOUSE	Q9Z1W8	Potassium-transporting ATPase alpha chain 2	Atp12a	1035	114720	15	0	14	0	11	0
AT5F1_MOUSE	AT5F1_MOUSE	AT5F1_MOUSE	Q9CQQ7	ATP synthase subunit b, mitochondrial	Atp5f1	256	28947	11	0	13	0	11	0
B9D1_MOUSE	B9D1_MOUSE	B9D1_MOUSE	Q9R1S0	B9 domain-containing protein 1	B9d1	204	22590	0	0	5	0	11	0
CAV1_MOUSE	CAV1_MOUSE	CAV1_MOUSE	P49817	Caveolin-1	Cav1	178	20537	2	0	7	0	11	0
CBR1_MOUSE	CBR1_MOUSE	CBR1_MOUSE	P48758	Carbonyl reductase [NADPH] 1	Cbr1	277	30639	20	0	19	0	11	0
CH60_MOUSE	CH60_MOUSE	CH60_MOUSE	P63038	60 kDa heat shock protein, mitochondrial	Hspd1	573	60952	13	0	11	0	11	0
CNGA1_MOUSE	CNGA1_MOUSE	CNGA1_MOUSE	P29974	cGMP-gated cation channel alpha-1	Cnga1	684	79456	12	0	11	0	11	0
CPSF2_MOUSE	CPSF2_MOUSE	CPSF2_MOUSE	O35218	Cleavage and polyadenylation specificity factor subunit 2	Cpsf2	782	88377	0	0	6	0	11	0
CTND1_MOUSE	CTND1_MOUSE	CTND1_MOUSE	P30999	Catenin delta-1	Ctnnd1	938	104919	15	0	15	0	11	0
CXA1_MOUSE	CXA1_MOUSE	CXA1_MOUSE	P23242	Gap junction alpha-1 protein	Gja1	382	43002	14	0	61	0	11	0
DPYL3_MOUSE	DPYL3_MOUSE	DPYL3_MOUSE	Q62188	Dihydropyrimidinase-related protein 3	Dpysl3	570	61932	22	0	14	0	11	0
DSG1A_MOUSE	DSG1A_MOUSE	DSG1A_MOUSE	Q61495	Desmoglein-1-alpha	Dsg1a	1057	114590	9	0	3	0	11	0
E9QL63_MOUSE	E9QL63_MOUSE	E9QL63_MOUSE	E9QL63	Uncharacterized protein	Erc1	1094	125230	0	0	13	0	11	0
ELAV1_MOUSE	ELAV1_MOUSE	ELAV1_MOUSE	P70372	ELAV-like protein 1	Elavl1	326	36167	14	14	15	17	11	15
GIPC1_MOUSE	GIPC1_MOUSE	GIPC1_MOUSE	Q9Z0G0	PDZ domain-containing protein GIPC1	Gipc1	333	36127	23	0	23	0	11	0
GSTP1_MOUSE	GSTP1_MOUSE	GSTP1_MOUSE	P19157	Glutathione S-transferase P 1	Gstp1	210	23607	5	0	11	0	11	0
HNRL2_MOUSE	HNRL2_MOUSE	HNRL2_MOUSE	Q00PI9	Heterogeneous nuclear ribonucleoprotein U-like protein 2	Hnrnpul2	745	84995	5	0	9	0	11	0
K2C6B_MOUSE	K2C6B_MOUSE	K2C6B_MOUSE	Q9Z331	Keratin, type II cytoskeletal 6B	Krt6b	562	60318	12	0	9	0	11	0
LIN7C_MOUSE	LIN7C_MOUSE	LIN7C_MOUSE	O88952	Protein lin-7 homolog C	Lin7c	197	21832	6	8	12	1	11	6
LMNB2_MOUSE	LMNB2_MOUSE	LMNB2_MOUSE	P21619	Lamin-B2	Lmnb2	596	67314	19	7	12	12	11	8
LMOD2_MOUSE	LMOD2_MOUSE	LMOD2_MOUSE	Q3UHZ5	Leiomodin-2	Lmod2	550	62015	16	0	18	0	11	0
MDHM_MOUSE	MDHM_MOUSE	MDHM_MOUSE	P08249	Malate dehydrogenase, mitochondrial	Mdh2	338	35609	8	0	14	0	11	0
MYOC_MOUSE	MYOC_MOUSE	MYOC_MOUSE	O70624	Myocilin	Myoc	490	55311	3	0	18	11	11	0
PP1B_MOUSE	PP1B_MOUSE	PP1B_MOUSE	P62141	Serine/threonine-protein phosphatase PP1-beta catalytic subunit	Ppp1cb	327	37184	16	0	13	0	11	0
PP2AA_MOUSE	PP2AA_MOUSE	PP2AA_MOUSE	P63330	Serine/threonine-protein phosphatase 2A catalytic subunit alpha isoform	Ppp2ca	309	35606	7	0	16	0	11	0
RDH12_MOUSE	RDH12_MOUSE	RDH12_MOUSE	Q8BYK4	Retinol dehydrogenase 12	Rdh12	316	35290	14	0	15	0	11	0
RK_MOUSE	RK_MOUSE	RK_MOUSE	Q9WVL4	Rhodopsin kinase	Grk1	564	63833	9	0	7	0	11	0
RL14_MOUSE	RL14_MOUSE	RL14_MOUSE	Q9CR57	60S ribosomal protein L14	Rpl14	217	23562	10	0	13	0	11	0
RL18A_MOUSE	RL18A_MOUSE	RL18A_MOUSE	P62717	60S ribosomal protein L18a	Rpl18a	176	20731	10	0	11	0	11	0
RL26_MOUSE	RL26_MOUSE	RL26_MOUSE	P61255	60S ribosomal protein L26	Rpl26	145	17257	8	0	12	0	11	0
ROA2_MOUSE	ROA2_MOUSE	ROA2_MOUSE	O88569	Heterogeneous nuclear ribonucleoproteins A2/B1	Hnrnpa2b1	353	37400	10	0	12	0	11	0
ROM1_MOUSE	ROM1_MOUSE	ROM1_MOUSE	P32958	Rod outer segment membrane protein 1	Rom1	351	37263	4	0	6	0	11	0
RS16_MOUSE	RS16_MOUSE	RS16_MOUSE	P14131	40S ribosomal protein S16	Rps16	146	16444	12	0	9	0	11	0
SNP25_MOUSE	SNP25_MOUSE	SNP25_MOUSE	P60879	Synaptosomal-associated protein 25	Snap25	206	23313	11	0	11	0	11	0
SRCA_MOUSE	SRCA_MOUSE	SRCA_MOUSE	Q7TQ48	Sarcalumenin	Srl	910	99178	17	0	12	0	11	0
TBB4B_MOUSE	TBB4B_MOUSE	TBB4B_MOUSE	P68372	Tubulin beta-4B chain	Tubb4b	445	49828	9	0	11	0	11	0
TULP1_MOUSE	TULP1_MOUSE	TULP1_MOUSE	Q9Z273	Tubby-related protein 1	Tulp1	543	60332	11	0	17	0	11	0
VA0D1_MOUSE	VA0D1_MOUSE	VA0D1_MOUSE	P51863	V-type proton ATPase subunit d 1	Atp6v0d1	351	40298	10	0	14	0	11	0
ZN185_MOUSE	ZN185_MOUSE	ZN185_MOUSE	Q62394	Zinc finger protein 185	Znf185	352	38320	19	0	20	0	11	0
1433G_MOUSE	1433G_MOUSE	1433G_MOUSE	P61982	14-3-3 protein gamma	Ywhag	247	28301	9	3	13	8	10	10
A2AQB2_MOUSE	A2AQB2_MOUSE	A2AQB2_MOUSE	A2AQB2	Nebulin	Neb	3044	353147	12	0	13	0	10	0
APC5_MOUSE	APC5_MOUSE	APC5_MOUSE	Q8BTZ4	Anaphase-promoting complex subunit 5	Anapc5	740	83093	0	0	0	0	10	0
ARP10_MOUSE	ARP10_MOUSE	ARP10_MOUSE	Q9QZB7	Actin-related protein 10	Actr10	417	46205	15	0	12	0	10	0
ARVC_MOUSE	ARVC_MOUSE	ARVC_MOUSE	P98203	Armadillo repeat protein deleted in velo-cardio-facial syndrome homolog	Arvcf	962	105060	12	0	14	0	10	0
B1B0C7_MOUSE	B1B0C7_MOUSE	B1B0C7_MOUSE	B1B0C7	Perlecan (Heparan sulfate proteoglycan 2)	Hspg2	4375	468997	13	0	15	0	10	0
BASI_MOUSE	BASI_MOUSE	BASI_MOUSE	P18572	Basigin	Bsg	389	42442	5	0	6	0	10	0
COEA1_MOUSE	COEA1_MOUSE	COEA1_MOUSE	Q80X19	Collagen alpha-1(XIV) chain	Col14a1	1797	193001	15	0	6	0	10	0
COX5A_MOUSE	COX5A_MOUSE	COX5A_MOUSE	P12787	Cytochrome c oxidase subunit 5A, mitochondrial	Cox5a	146	16100	4	0	10	0	10	0
DHB12_MOUSE	DHB12_MOUSE	DHB12_MOUSE	O70503	Estradiol 17-beta-dehydrogenase 12	Hsd17b12	312	34739	15	10	21	13	10	9
DHX15_MOUSE	DHX15_MOUSE	DHX15_MOUSE	O35286	Putative pre-mRNA-splicing factor ATP-dependent RNA helicase DHX15	Dhx15	795	91002	19	0	19	0	10	0
DYL2_MOUSE	DYL2_MOUSE	DYL2_MOUSE	Q9D0M5	Dynein light chain 2, cytoplasmic	Dynll2	89	10349	10	0	10	0	10	0
E9Q448_MOUSE	E9Q448_MOUSE	E9Q448_MOUSE	E9Q448	Uncharacterized protein	Tpm1	284	32775	16	0	17	0	10	0
ECHM_MOUSE	ECHM_MOUSE	ECHM_MOUSE	Q8BH95	Enoyl-CoA hydratase, mitochondrial	Echs1	290	31472	9	0	12	0	10	0
ELOB_MOUSE	ELOB_MOUSE	ELOB_MOUSE	P62869	Transcription elongation factor B polypeptide 2	Tceb2	118	13169	13	9	11	6	10	8
FILA2_MOUSE	FILA2_MOUSE	FILA2_MOUSE	Q2VIS4	Filaggrin-2	Flg2	2362	251357	2	0	0	0	10	0
FOP_MOUSE	FOP_MOUSE	FOP_MOUSE	Q9CY57	Friend of PRMT1 protein	Fop	249	26583	7	0	10	0	10	0
GHC1_MOUSE	GHC1_MOUSE	GHC1_MOUSE	Q9D6M3	Mitochondrial glutamate carrier 1	Slc25a22	323	34668	21	5	18	11	10	6
HNRPL_MOUSE	HNRPL_MOUSE	HNRPL_MOUSE	Q8R081	Heterogeneous nuclear ribonucleoprotein L	Hnrnpl	586	63960	12	0	12	0	10	0
ILF2_MOUSE	ILF2_MOUSE	ILF2_MOUSE	Q9CXY6	Interleukin enhancer-binding factor 2	Ilf2	390	43059	6	0	11	0	10	0
K2C80_MOUSE	K2C80_MOUSE	K2C80_MOUSE	Q0VBK2	Keratin, type II cytoskeletal 80	Krt80	452	50657	4	0	2	0	10	0
LZTS2_MOUSE	LZTS2_MOUSE	LZTS2_MOUSE	Q91YU6	Leucine zipper putative tumor suppressor 2	Lzts2	671	72574	8	0	16	0	10	0
MBP_MOUSE	MBP_MOUSE	MBP_MOUSE	P04370	Myelin basic protein	Mbp	250	27166	6	0	6	0	10	0
MDM1_MOUSE	MDM1_MOUSE	MDM1_MOUSE	Q9D067	Nuclear protein MDM1	Mdm1	708	79685	15	10	15	7	10	11
MIME_MOUSE	MIME_MOUSE	MIME_MOUSE	Q62000	Mimecan	Ogn	298	34010	12	0	7	0	10	0
NEXN_MOUSE	NEXN_MOUSE	NEXN_MOUSE	Q7TPW1	Nexilin	Nexn	607	72104	20	0	15	0	10	0
PAMM_MOUSE	PAMM_MOUSE	PAMM_MOUSE	Q9CYH2	Redox-regulatory protein PAMM	--	218	24393	7	0	12	0	10	0
PARK7_MOUSE	PARK7_MOUSE	PARK7_MOUSE	Q99LX0	Protein DJ-1	Park7	189	20020	9	0	11	0	10	0
PCBP2_MOUSE	PCBP2_MOUSE	PCBP2_MOUSE	Q61990	Poly(rC)-binding protein 2	Pcbp2	362	38219	8	0	13	0	10	0
PDLI4_MOUSE	PDLI4_MOUSE	PDLI4_MOUSE	P70271	PDZ and LIM domain protein 4	Pdlim4	330	35554	18	0	16	0	10	0
PHB_MOUSE	PHB_MOUSE	PHB_MOUSE	P67778	Prohibitin	Phb	272	29818	4	0	7	0	10	0
PHB2_MOUSE	PHB2_MOUSE	PHB2_MOUSE	O35129	Prohibitin-2	Phb2	299	33294	12	2	13	8	10	4
PSB3_MOUSE	PSB3_MOUSE	PSB3_MOUSE	Q9R1P1	Proteasome subunit beta type-3	Psmb3	205	22963	3	0	5	0	10	0
Q3UHB8_MOUSE	Q3UHB8_MOUSE	Q3UHB8_MOUSE	Q3UHB8	Uncharacterized protein	Gm1568	706	79852	8	4	30	27	10	2
Q91VA7_MOUSE	Q91VA7_MOUSE	Q91VA7_MOUSE	Q91VA7	Isocitrate dehydrogenase 3 (NAD+) beta	Idh3b	384	42192	11	0	14	0	10	0
RAB14_MOUSE	RAB14_MOUSE	RAB14_MOUSE	Q91V41	Ras-related protein Rab-14	Rab14	215	23895	5	0	13	0	10	0
RB27A_MOUSE	RB27A_MOUSE	RB27A_MOUSE	Q9ERI2	Ras-related protein Rab-27A	Rab27a	221	25015	12	7	12	6	10	2
RGS9_MOUSE	RGS9_MOUSE	RGS9_MOUSE	O54828	Regulator of G-protein signaling 9	Rgs9	675	76974	7	0	5	0	10	0
RL13_MOUSE	RL13_MOUSE	RL13_MOUSE	P47963	60S ribosomal protein L13	Rpl13	211	24304	11	0	8	0	10	0
RL15_MOUSE	RL15_MOUSE	RL15_MOUSE	Q9CZM2	60S ribosomal protein L15	Rpl15	204	24144	16	0	15	0	10	0
RL21_MOUSE	RL21_MOUSE	RL21_MOUSE	O09167	60S ribosomal protein L21	Rpl21	160	18560	7	0	6	0	10	0
RLA2_MOUSE	RLA2_MOUSE	RLA2_MOUSE	P99027	60S acidic ribosomal protein P2	Rplp2	115	11650	13	7	7	6	10	4
RS17_MOUSE	RS17_MOUSE	RS17_MOUSE	P63276	40S ribosomal protein S17	Rps17	135	15523	12	0	10	0	10	0
S10AA_MOUSE	S10AA_MOUSE	S10AA_MOUSE	P08207	Protein S100-A10	S100a10	97	11185	11	0	8	0	10	0
SFXN3_MOUSE	SFXN3_MOUSE	SFXN3_MOUSE	Q91V61	Sideroflexin-3	Sfxn3	321	35404	10	0	10	0	10	0
SRCN1_MOUSE	SRCN1_MOUSE	SRCN1_MOUSE	Q9QWI6	SRC kinase signaling inhibitor 1	Srcin1	1250	134851	22	9	31	12	10	12
STXB1_MOUSE	STXB1_MOUSE	STXB1_MOUSE	O08599	Syntaxin-binding protein 1	Stxbp1	594	67565	8	0	10	0	10	0
SYN1_MOUSE	SYN1_MOUSE	SYN1_MOUSE	O88935	Synapsin-1	Syn1	706	74093	16	0	10	0	10	0
VAT1_MOUSE	VAT1_MOUSE	VAT1_MOUSE	Q62465	Synaptic vesicle membrane protein VAT-1 homolog	Vat1	406	43094	8	0	8	0	10	0
1433F_MOUSE	1433F_MOUSE	1433F_MOUSE	P68510	14-3-3 protein eta	Ywhah	246	28210	8	0	10	0	9	0
A2J1C8_MOUSE	A2J1C8_MOUSE	A2J1C8_MOUSE	A2J1C8	McAB 0.1C3 mmunoglobulin heavy chain	--	117	13302	7	78	11	70	9	94
A8DUK2_MOUSE	A8DUK2_MOUSE	A8DUK2_MOUSE	A8DUK2	Beta-globin	Hbb-b1	151	16232	6	0	7	0	9	0
ABEC2_MOUSE	ABEC2_MOUSE	ABEC2_MOUSE	Q9WV35	Probable C->U-editing enzyme APOBEC-2	Apobec2	224	25658	9	0	11	0	9	0
ACADV_MOUSE	ACADV_MOUSE	ACADV_MOUSE	P50544	Very long-chain specific acyl-CoA dehydrogenase, mitochondrial	Acadvl	656	70871	17	0	12	0	9	0
ACON_MOUSE	ACON_MOUSE	ACON_MOUSE	Q99KI0	Aconitate hydratase, mitochondrial	Aco2	780	85458	16	0	15	0	9	0
AL3A1_MOUSE	AL3A1_MOUSE	AL3A1_MOUSE	P47739	Aldehyde dehydrogenase, dimeric NADP-preferring	Aldh3a1	453	50464	7	0	10	0	9	0
AP2B1_MOUSE	AP2B1_MOUSE	AP2B1_MOUSE	Q9DBG3	AP-2 complex subunit beta	Ap2b1	937	104576	10	0	11	0	9	0
APC4_MOUSE	APC4_MOUSE	APC4_MOUSE	Q91W96	Anaphase-promoting complex subunit 4	Anapc4	807	91702	0	0	0	0	9	0
AQP5_MOUSE	AQP5_MOUSE	AQP5_MOUSE	Q9WTY4	Aquaporin-5	Aqp5	265	28272	5	0	6	0	9	0
ARP3B_MOUSE	ARP3B_MOUSE	ARP3B_MOUSE	Q641P0	Actin-related protein 3B	Actr3b	418	47577	9	0	6	0	9	0
ARPC5_MOUSE	ARPC5_MOUSE	ARPC5_MOUSE	Q9CPW4	Actin-related protein 2/3 complex subunit 5	Arpc5	151	16287	12	0	10	0	9	0
AT1B2_MOUSE	AT1B2_MOUSE	AT1B2_MOUSE	P14231	Sodium/potassium-transporting ATPase subunit beta-2	Atp1b2	290	33342	1	0	1	0	9	0
BGH3_MOUSE	BGH3_MOUSE	BGH3_MOUSE	P82198	Transforming growth factor-beta-induced protein ig-h3	Tgfbi	683	74592	23	0	9	0	9	0
CAH2_MOUSE	CAH2_MOUSE	CAH2_MOUSE	P00920	Carbonic anhydrase 2	Ca2	260	29030	6	0	8	0	9	0
DDB1_MOUSE	DDB1_MOUSE	DDB1_MOUSE	Q3U1J4	DNA damage-binding protein 1	Ddb1	1140	126845	15	0	14	0	9	0
E9PYJ9_MOUSE	E9PYJ9_MOUSE	E9PYJ9_MOUSE	E9PYJ9	Uncharacterized protein	Ldb3	679	72308	22	0	19	0	9	0
E9Q453_MOUSE	E9Q453_MOUSE	E9Q453_MOUSE	E9Q453	Uncharacterized protein	Tpm1	245	28481	16	16	12	13	9	8
ELOC_MOUSE	ELOC_MOUSE	ELOC_MOUSE	P83940	Transcription elongation factor B polypeptide 1	Tceb1	112	12472	8	8	8	5	9	5
GBG1_MOUSE	GBG1_MOUSE	GBG1_MOUSE	Q61012	Guanine nucleotide-binding protein G(T) subunit gamma-T1	Gngt1	74	8527	12	0	10	0	9	0
GBLP_MOUSE	GBLP_MOUSE	GBLP_MOUSE	P68040	Guanine nucleotide-binding protein subunit beta-2-like 1	Gnb2l1	317	35074	4	0	5	0	9	0
HP1B3_MOUSE	HP1B3_MOUSE	HP1B3_MOUSE	Q3TEA8	Heterochromatin protein 1-binding protein 3	Hp1bp3	554	60863	9	0	11	0	9	0
HPRT_MOUSE	HPRT_MOUSE	HPRT_MOUSE	P00493	Hypoxanthine-guanine phosphoribosyltransferase	Hprt1	218	24569	10	0	15	0	9	0
IDE_MOUSE	IDE_MOUSE	IDE_MOUSE	Q9JHR7	Insulin-degrading enzyme	Ide	1019	117765	1	0	2	0	9	0
IGHM_MOUSE	IGHM_MOUSE	IGHM_MOUSE	P01872	Ig mu chain C region secreted form	Igh-6	454	49969	10	0	11	0	9	0
K6PL_MOUSE	K6PL_MOUSE	K6PL_MOUSE	P12382	6-phosphofructokinase, liver type	Pfkl	780	85355	17	0	19	0	9	0
MACF1_MOUSE	MACF1_MOUSE	MACF1_MOUSE	Q9QXZ0	Microtubule-actin cross-linking factor 1	Macf1	7354	831833	16	0	17	0	9	0
MGLL_MOUSE	MGLL_MOUSE	MGLL_MOUSE	O35678	Monoglyceride lipase	Mgll	303	33385	21	0	19	0	9	0
NDKA_MOUSE	NDKA_MOUSE	NDKA_MOUSE	P15532	Nucleoside diphosphate kinase A	Nme1	152	17206	10	0	6	0	9	0
NDUAD_MOUSE	NDUAD_MOUSE	NDUAD_MOUSE	Q9ERS2	NADH dehydrogenase [ubiquinone] 1 alpha subcomplex subunit 13	Ndufa13	144	16858	4	0	2	0	9	0
NP1L1_MOUSE	NP1L1_MOUSE	NP1L1_MOUSE	P28656	Nucleosome assembly protein 1-like 1	Nap1l1	391	45342	11	0	12	0	9	0
PKP3_MOUSE	PKP3_MOUSE	PKP3_MOUSE	Q9QY23	Plakophilin-3	Pkp3	797	87327	10	0	13	0	9	0
PLCC_MOUSE	PLCC_MOUSE	PLCC_MOUSE	Q9D517	1-acyl-sn-glycerol-3-phosphate acyltransferase gamma	Agpat3	376	43293	2	0	7	0	9	0
Q61344_MOUSE	Q61344_MOUSE	Q61344_MOUSE	Q61344	Beta-tropomyosin	Tpm2	284	32798	11	0	11	0	9	0
Q9Z2L2_MOUSE	Q9Z2L2_MOUSE	Q9Z2L2_MOUSE	Q9Z2L2	Truncated hsp25	Hsp25	82	9411	3	0	1	0	9	0
RAB1A_MOUSE	RAB1A_MOUSE	RAB1A_MOUSE	P62821	Ras-related protein Rab-1A	Rab1A	205	22676	5	0	11	0	9	0
RAB3A_MOUSE	RAB3A_MOUSE	RAB3A_MOUSE	P63011	Ras-related protein Rab-3A	Rab3a	220	24968	7	0	11	0	9	0
RL38_MOUSE	RL38_MOUSE	RL38_MOUSE	Q9JJI8	60S ribosomal protein L38	Rpl38	70	8203	12	5	7	4	9	3
RS26_MOUSE	RS26_MOUSE	RS26_MOUSE	P62855	40S ribosomal protein S26	Rps26	115	13014	7	0	5	0	9	0
RSMB_MOUSE	RSMB_MOUSE	RSMB_MOUSE	P27048	Small nuclear ribonucleoprotein-associated protein B	Snrpb	231	23654	9	0	6	0	9	0
TCPD_MOUSE	TCPD_MOUSE	TCPD_MOUSE	P80315	T-complex protein 1 subunit delta	Cct4	539	58063	13	0	10	0	9	0
TCPH_MOUSE	TCPH_MOUSE	TCPH_MOUSE	P80313	T-complex protein 1 subunit eta	Cct7	544	59648	8	0	7	0	9	0
THIO_MOUSE	THIO_MOUSE	THIO_MOUSE	P10639	Thioredoxin	Txn	105	11674	9	0	9	0	9	0
TMED4_MOUSE	TMED4_MOUSE	TMED4_MOUSE	Q8R1V4	Transmembrane emp24 domain-containing protein 4	Tmed4	227	26020	0	0	12	0	9	0
TPPC3_MOUSE	TPPC3_MOUSE	TPPC3_MOUSE	O55013	Trafficking protein particle complex subunit 3	Trappc3	180	20301	5	0	5	0	9	0
VAMP2_MOUSE	VAMP2_MOUSE	VAMP2_MOUSE	P63044	Vesicle-associated membrane protein 2	Vamp2	116	12690	7	0	7	0	9	0
VAPA_MOUSE	VAPA_MOUSE	VAPA_MOUSE	Q9WV55	Vesicle-associated membrane protein-associated protein A	Vapa	249	27853	5	0	11	0	9	0
VAPB_MOUSE	VAPB_MOUSE	VAPB_MOUSE	Q9QY76	Vesicle-associated membrane protein-associated protein B	Vapb	243	26944	5	0	10	0	9	0
A8DUK4_MOUSE	A8DUK4_MOUSE	A8DUK4_MOUSE	A8DUK4	Beta-globin	Hbb-b1	147	15747	12	0	9	0	8	0
ANXA1_MOUSE	ANXA1_MOUSE	ANXA1_MOUSE	P10107	Annexin A1	Anxa1	346	38732	9	0	9	0	8	0
ASSY_MOUSE	ASSY_MOUSE	ASSY_MOUSE	P16460	Argininosuccinate synthase	Ass1	412	46581	7	0	6	0	8	0
AT1B1_MOUSE	AT1B1_MOUSE	AT1B1_MOUSE	P14094	Sodium/potassium-transporting ATPase subunit beta-1	Atp1b1	304	35192	4	0	7	0	8	0
B7ZCI2_MOUSE	B7ZCI2_MOUSE	B7ZCI2_MOUSE	B7ZCI2	Nebulette	Nebl	1014	116009	11	0	11	0	8	0
CDC16_MOUSE	CDC16_MOUSE	CDC16_MOUSE	Q8R349	Cell division cycle protein 16 homolog	Cdc16	620	71456	0	0	0	0	8	0
CKAP4_MOUSE	CKAP4_MOUSE	CKAP4_MOUSE	Q8BMK4	Cytoskeleton-associated protein 4	Ckap4	575	63688	4	0	5	0	8	0
CORO6_MOUSE	CORO6_MOUSE	CORO6_MOUSE	Q920M5	Coronin-6	Coro6	471	52596	10	0	8	0	8	0
CRGE_MOUSE	CRGE_MOUSE	CRGE_MOUSE	Q03740	Gamma-crystallin E	Cryge	174	21194	1	0	0	0	8	0
CSK22_MOUSE	CSK22_MOUSE	CSK22_MOUSE	O54833	Casein kinase II subunit alpha'	Csnk2a2	350	41213	7	0	11	0	8	0
DDX3X_MOUSE	DDX3X_MOUSE	DDX3X_MOUSE	Q62167	ATP-dependent RNA helicase DDX3X	Ddx3x	662	73097	8	0	10	0	8	0
DHSA_MOUSE	DHSA_MOUSE	DHSA_MOUSE	Q8K2B3	Succinate dehydrogenase [ubiquinone] flavoprotein subunit, mitochondrial	Sdha	664	72581	12	0	13	0	8	0
DHSB_MOUSE	DHSB_MOUSE	DHSB_MOUSE	Q9CQA3	Succinate dehydrogenase [ubiquinone] iron-sulfur subunit, mitochondrial	Sdhb	282	31812	10	0	11	0	8	0
DNJB6_MOUSE	DNJB6_MOUSE	DNJB6_MOUSE	O54946	DnaJ homolog subfamily B member 6	Dnajb6	365	39805	7	0	6	0	8	0
DUS3_MOUSE	DUS3_MOUSE	DUS3_MOUSE	Q9D7X3	Dual specificity protein phosphatase 3	Dusp3	185	20471	11	0	15	0	8	0
DYL1_MOUSE	DYL1_MOUSE	DYL1_MOUSE	P63168	Dynein light chain 1, cytoplasmic	Dynll1	89	10365	5	0	8	0	8	0
E9PV24_MOUSE	E9PV24_MOUSE	E9PV24_MOUSE	E9PV24	Uncharacterized protein	Fga	789	87424	4	0	2	0	8	0
ERH_MOUSE	ERH_MOUSE	ERH_MOUSE	P84089	Enhancer of rudimentary homolog	Erh	104	12258	6	0	4	0	8	0
EVPL_MOUSE	EVPL_MOUSE	EVPL_MOUSE	Q9D952	Envoplakin	Evpl	2035	232000	21	0	20	0	8	0
EZRI_MOUSE	EZRI_MOUSE	EZRI_MOUSE	P26040	Ezrin	Ezr	586	69403	7	0	10	0	8	0
H10_MOUSE	H10_MOUSE	H10_MOUSE	P10922	Histone H1.0	H1f0	194	20859	2	0	5	0	8	0
HMGB1_MOUSE	HMGB1_MOUSE	HMGB1_MOUSE	P63158	High mobility group protein B1	Hmgb1	215	24892	3	0	1	0	8	0
HMGB2_MOUSE	HMGB2_MOUSE	HMGB2_MOUSE	P30681	High mobility group protein B2	Hmgb2	210	24160	1	0	0	0	8	0
IC1_MOUSE	IC1_MOUSE	IC1_MOUSE	P97290	Plasma protease C1 inhibitor	Serping1	504	55581	6	0	8	0	8	0
MSI2H_MOUSE	MSI2H_MOUSE	MSI2H_MOUSE	Q920Q6	RNA-binding protein Musashi homolog 2	Msi2	346	36936	5	0	8	0	8	0
MYEF2_MOUSE	MYEF2_MOUSE	MYEF2_MOUSE	Q8C854	Myelin expression factor 2	Myef2	591	63291	15	0	7	0	8	0
MYPC2_MOUSE	MYPC2_MOUSE	MYPC2_MOUSE	Q5XKE0	Myosin-binding protein C, fast-type	Mybpc2	1136	127345	13	0	22	0	8	0
MYPT2_MOUSE	MYPT2_MOUSE	MYPT2_MOUSE	Q8BG95	Protein phosphatase 1 regulatory subunit 12B	Ppp1r12b	976	109043	13	0	12	0	8	0
N4BP3_MOUSE	N4BP3_MOUSE	N4BP3_MOUSE	Q8C7U1	NEDD4-binding protein 3	N4bp3	537	60039	15	0	12	0	8	0
NDUS3_MOUSE	NDUS3_MOUSE	NDUS3_MOUSE	Q9DCT2	NADH dehydrogenase [ubiquinone] iron-sulfur protein 3, mitochondrial	Ndufs3	263	30147	4	0	9	0	8	0
NUCL_MOUSE	NUCL_MOUSE	NUCL_MOUSE	P09405	Nucleolin	Ncl	707	76718	9	0	13	0	8	0
ODPB_MOUSE	ODPB_MOUSE	ODPB_MOUSE	Q9D051	Pyruvate dehydrogenase E1 component subunit beta, mitochondrial	Pdhb	359	38934	8	10	6	5	8	9
OPT_MOUSE	OPT_MOUSE	OPT_MOUSE	Q920A0	Opticin	Optc	328	36420	6	0	8	0	8	0
PEBP1_MOUSE	PEBP1_MOUSE	PEBP1_MOUSE	P70296	Phosphatidylethanolamine-binding protein 1	Pebp1	187	20829	6	0	5	0	8	0
PGAM5_MOUSE	PGAM5_MOUSE	PGAM5_MOUSE	Q8BX10	Serine/threonine-protein phosphatase PGAM5, mitochondrial	Pgam5	288	31992	5	0	7	0	8	0
PROF1_MOUSE	PROF1_MOUSE	PROF1_MOUSE	P62962	Profilin-1	Pfn1	140	14956	3	0	2	0	8	0
Q6ZWQ9_MOUSE	Q6ZWQ9_MOUSE	Q6ZWQ9_MOUSE	Q6ZWQ9	MCG5400	Myl12a	172	19894	9	0	14	0	8	0
RL19_MOUSE	RL19_MOUSE	RL19_MOUSE	P84099	60S ribosomal protein L19	Rpl19	196	23464	7	0	7	0	8	0
RL30_MOUSE	RL30_MOUSE	RL30_MOUSE	P62889	60S ribosomal protein L30	Rpl30	115	12783	10	0	6	0	8	0
RL31_MOUSE	RL31_MOUSE	RL31_MOUSE	P62900	60S ribosomal protein L31	Rpl31	125	14462	8	0	4	0	8	0
RL35_MOUSE	RL35_MOUSE	RL35_MOUSE	Q6ZWV7	60S ribosomal protein L35	Rpl35	123	14551	5	0	6	0	8	0
SAP18_MOUSE	SAP18_MOUSE	SAP18_MOUSE	O55128	Histone deacetylase complex subunit SAP18	Sap18	153	17594	12	0	8	0	8	0
SFPQ_MOUSE	SFPQ_MOUSE	SFPQ_MOUSE	Q8VIJ6	Splicing factor, proline- and glutamine-rich	Sfpq	699	75437	5	0	10	0	8	0
SMD2_MOUSE	SMD2_MOUSE	SMD2_MOUSE	P62317	Small nuclear ribonucleoprotein Sm D2	Snrpd2	118	13526	7	0	7	0	8	0
SRSF1_MOUSE	SRSF1_MOUSE	SRSF1_MOUSE	Q6PDM2	Serine/arginine-rich splicing factor 1	Srsf1	248	27743	8	0	9	0	8	0
TCPQ_MOUSE	TCPQ_MOUSE	TCPQ_MOUSE	P42932	T-complex protein 1 subunit theta	Cct8	548	59552	13	0	12	0	8	0
TCPZ_MOUSE	TCPZ_MOUSE	TCPZ_MOUSE	P80317	T-complex protein 1 subunit zeta	Cct6a	531	58001	11	0	5	0	8	0
VPS35_MOUSE	VPS35_MOUSE	VPS35_MOUSE	Q9EQH3	Vacuolar protein sorting-associated protein 35	Vps35	796	91708	11	0	9	0	8	0
WDR1_MOUSE	WDR1_MOUSE	WDR1_MOUSE	O88342	WD repeat-containing protein 1	Wdr1	606	66403	20	0	19	0	8	0
ACTY_MOUSE	ACTY_MOUSE	ACTY_MOUSE	Q8R5C5	Beta-centractin	Actr1b	376	42279	9	0	9	0	7	0
APC1_MOUSE	APC1_MOUSE	APC1_MOUSE	P53995	Anaphase-promoting complex subunit 1	Anapc1	1944	215982	0	0	0	0	7	0
ARGI1_MOUSE	ARGI1_MOUSE	ARGI1_MOUSE	Q61176	Arginase-1	Arg1	323	34805	2	0	1	0	7	0
AT1A2_MOUSE	AT1A2_MOUSE	AT1A2_MOUSE	Q6PIE5	Sodium/potassium-transporting ATPase subunit alpha-2	Atp1a2	1020	112211	6	0	7	0	7	0
ATAD3_MOUSE	ATAD3_MOUSE	ATAD3_MOUSE	Q925I1	ATPase family AAA domain-containing protein 3	Atad3	591	66738	18	0	14	0	7	0
ATP5I_MOUSE	ATP5I_MOUSE	ATP5I_MOUSE	Q06185	ATP synthase subunit e, mitochondrial	Atp5i	71	8235	7	0	6	0	7	0
CC90A_MOUSE	CC90A_MOUSE	CC90A_MOUSE	Q9CXD6	Coiled-coil domain-containing protein 90A, mitochondrial	Ccdc90a	340	37847	0	11	3	12	7	10
CDC5L_MOUSE	CDC5L_MOUSE	CDC5L_MOUSE	Q6A068	Cell division cycle 5-related protein	Cdc5l	802	92184	9	0	8	0	7	0
COIA1_MOUSE	COIA1_MOUSE	COIA1_MOUSE	P39061	Collagen alpha-1(XVIII) chain	Col18a1	1774	182160	9	0	8	0	7	0
CP080_MOUSE	CP080_MOUSE	CP080_MOUSE	Q8BTU1	UPF0468 protein C16orf80 homolog	Gtl3	193	22747	4	0	6	0	7	0
CPSF5_MOUSE	CPSF5_MOUSE	CPSF5_MOUSE	Q9CQF3	Cleavage and polyadenylation specificity factor subunit 5	Nudt21	227	26238	6	0	6	0	7	0
CRGD_MOUSE	CRGD_MOUSE	CRGD_MOUSE	P04342	Gamma-crystallin D	Crygd	174	21007	0	0	2	0	7	0
D3Z6I8_MOUSE	D3Z6I8_MOUSE	D3Z6I8_MOUSE	D3Z6I8	Uncharacterized protein	Tpm3	247	28721	13	0	10	0	7	0
DMD_MOUSE	DMD_MOUSE	DMD_MOUSE	P11531	Dystrophin	Dmd	3678	425809	17	0	16	0	7	0
DYN1_MOUSE	DYN1_MOUSE	DYN1_MOUSE	P39053	Dynamin-1	Dnm1	867	97797	18	0	15	0	7	0
E0CXE0_MOUSE	E0CXE0_MOUSE	E0CXE0_MOUSE	E0CXE0	Uncharacterized protein	Grip2	821	88050	0	0	4	0	7	0
E41L3_MOUSE	E41L3_MOUSE	E41L3_MOUSE	Q9WV92	Band 4.1-like protein 3	Epb41l3	929	103332	11	0	8	0	7	0
E9Q1Z0_MOUSE	E9Q1Z0_MOUSE	E9Q1Z0_MOUSE	E9Q1Z0	Uncharacterized protein	4732456N10Rik	538	58221	0	0	0	0	7	0
E9Q8G0_MOUSE	E9Q8G0_MOUSE	E9Q8G0_MOUSE	E9Q8G0	Uncharacterized protein	Col6a3	1703	185718	15	0	8	0	7	0
EAA1_MOUSE	EAA1_MOUSE	EAA1_MOUSE	P56564	Excitatory amino acid transporter 1	Slc1a3	543	59619	9	0	11	0	7	0
EMAL5_MOUSE	EMAL5_MOUSE	EMAL5_MOUSE	Q8BQM8	Echinoderm microtubule-associated protein-like 5	Eml5	1977	220094	0	0	8	0	7	0
FA98B_MOUSE	FA98B_MOUSE	FA98B_MOUSE	Q80VD1	Protein FAM98B	Fam98b	429	45346	6	0	6	0	7	0
FINC_MOUSE	FINC_MOUSE	FINC_MOUSE	P11276	Fibronectin	Fn1	2477	272474	32	0	39	0	7	0
GSTA4_MOUSE	GSTA4_MOUSE	GSTA4_MOUSE	P24472	Glutathione S-transferase A4	Gsta4	222	25562	2	0	4	0	7	0
GSTM1_MOUSE	GSTM1_MOUSE	GSTM1_MOUSE	P10649	Glutathione S-transferase Mu 1	Gstm1	218	25968	3	0	7	0	7	0
HTRA2_MOUSE	HTRA2_MOUSE	HTRA2_MOUSE	Q9JIY5	Serine protease HTRA2, mitochondrial	Htra2	458	49345	0	0	6	0	7	0
HXK2_MOUSE	HXK2_MOUSE	HXK2_MOUSE	O08528	Hexokinase-2	Hk2	917	102529	13	0	7	0	7	0
IRF6_MOUSE	IRF6_MOUSE	IRF6_MOUSE	P97431	Interferon regulatory factor 6	Irf6	467	53107	192	0	23	0	7	0
K1C12_HUMANC	K1C12_HUMANC	--	--	--	--	--	--	8	0	13	0	7	0
KRT81_MOUSE	KRT81_MOUSE	KRT81_MOUSE	Q9ERE2	Keratin, type II cuticular Hb1	Krt81	390	43759	0	0	8	3	7	31
LYZ1_MOUSE	LYZ1_MOUSE	LYZ1_MOUSE	P17897	Lysozyme C-1	Lyz1	148	16793	9	0	8	0	7	0
MAP1A_MOUSE	MAP1A_MOUSE	MAP1A_MOUSE	Q9QYR6	Microtubule-associated protein 1A	Map1a	2776	300123	13	0	12	0	7	0
MSI1H_MOUSE	MSI1H_MOUSE	MSI1H_MOUSE	Q61474	RNA-binding protein Musashi homolog 1	Msi1	362	39117	5	0	6	0	7	0
NIPS2_MOUSE	NIPS2_MOUSE	NIPS2_MOUSE	O55126	Protein NipSnap homolog 2	Gbas	281	32931	7	0	5	0	7	0
OST48_MOUSE	OST48_MOUSE	OST48_MOUSE	O54734	Dolichyl-diphosphooligosaccharide--protein glycosyltransferase 48 kDa subunit	Ddost	441	49025	0	0	6	0	7	0
PDZ11_MOUSE	PDZ11_MOUSE	PDZ11_MOUSE	Q9CZG9	PDZ domain-containing protein 11	Pdzd11	140	16181	10	14	8	8	7	2
PIMT_MOUSE	PIMT_MOUSE	PIMT_MOUSE	P23506	Protein-L-isoaspartate(D-aspartate) O-methyltransferase	Pcmt1	227	24633	8	0	8	0	7	0
POF1B_MOUSE	POF1B_MOUSE	POF1B_MOUSE	Q8K4L4	Protein POF1B	Pof1b	587	67781	2	0	0	0	7	0
PPAC_MOUSE	PPAC_MOUSE	PPAC_MOUSE	Q9D358	Low molecular weight phosphotyrosine protein phosphatase	Acp1	158	18190	7	0	6	0	7	0
PROF2_MOUSE	PROF2_MOUSE	PROF2_MOUSE	Q9JJV2	Profilin-2	Pfn2	140	15031	6	0	8	0	7	0
PRP8_MOUSE	PRP8_MOUSE	PRP8_MOUSE	Q99PV0	Pre-mRNA-processing-splicing factor 8	Prpf8	2335	273602	12	0	1	0	7	0
PSA6_MOUSE	PSA6_MOUSE	PSA6_MOUSE	Q9QUM9	Proteasome subunit alpha type-6	Psma6	246	27370	4	0	3	0	7	0
PSMD2_MOUSE	PSMD2_MOUSE	PSMD2_MOUSE	Q8VDM4	26S proteasome non-ATPase regulatory subunit 2	Psmd2	908	100197	6	0	5	0	7	0
PTBP1_MOUSE	PTBP1_MOUSE	PTBP1_MOUSE	P17225	Polypyrimidine tract-binding protein 1	Ptbp1	527	56474	3	0	6	0	7	0
Q66VB7_MOUSE	Q66VB7_MOUSE	Q66VB7_MOUSE	Q66VB7	Lacrein	Gm1553	94	10458	8	0	6	0	7	0
Q69ZZ3_MOUSE	Q69ZZ3_MOUSE	Q69ZZ3_MOUSE	Q69ZZ3	MKIAA0788 protein	Snrnp200	1909	218412	2	0	5	0	7	0
RAB5A_MOUSE	RAB5A_MOUSE	RAB5A_MOUSE	Q9CQD1	Ras-related protein Rab-5A	Rab5a	215	23597	9	0	8	0	7	0
RAB5C_MOUSE	RAB5C_MOUSE	RAB5C_MOUSE	P35278	Ras-related protein Rab-5C	Rab5c	216	23411	4	0	4	0	7	0
RL29_MOUSE	RL29_MOUSE	RL29_MOUSE	P47915	60S ribosomal protein L29	Rpl29	160	17586	5	0	7	0	7	0
RPESP_MOUSE	RPESP_MOUSE	RPESP_MOUSE	Q3UPR9	RPE-spondin	Rpesp	264	29462	8	0	7	0	7	0
RPN1_MOUSE	RPN1_MOUSE	RPN1_MOUSE	Q91YQ5	Dolichyl-diphosphooligosaccharide--protein glycosyltransferase subunit 1	Rpn1	608	68524	6	0	16	0	7	0
RPN2_MOUSE	RPN2_MOUSE	RPN2_MOUSE	Q9DBG6	Dolichyl-diphosphooligosaccharide--protein glycosyltransferase subunit 2	Rpn2	631	69059	0	0	6	0	7	0
RS15_MOUSE	RS15_MOUSE	RS15_MOUSE	P62843	40S ribosomal protein S15	Rps15	145	17039	15	0	10	0	7	0
RS19_MOUSE	RS19_MOUSE	RS19_MOUSE	Q9CZX8	40S ribosomal protein S19	Rps19	145	16084	4	0	4	0	7	0
RS24_MOUSE	RS24_MOUSE	RS24_MOUSE	P62849	40S ribosomal protein S24	Rps24	133	15422	2	0	2	0	7	0
RS25_MOUSE	RS25_MOUSE	RS25_MOUSE	P62852	40S ribosomal protein S25	Rps25	125	13741	8	0	6	0	7	0
SH3L2_MOUSE	SH3L2_MOUSE	SH3L2_MOUSE	Q8BG73	SH3 domain-binding glutamic acid-rich-like protein 2	Sh3bgrl2	107	12254	8	8	8	7	7	0
SKP1_MOUSE	SKP1_MOUSE	SKP1_MOUSE	Q9WTX5	S-phase kinase-associated protein 1	Skp1	163	18671	9	0	7	0	7	0
SNTB2_MOUSE	SNTB2_MOUSE	SNTB2_MOUSE	Q61235	Beta-2-syntrophin	Sntb2	520	56378	14	0	13	0	7	0
SPAT7_MOUSE	SPAT7_MOUSE	SPAT7_MOUSE	Q80VP2	Spermatogenesis-associated protein 7 homolog	Spata7	582	65651	1	0	5	0	7	0
SRSF7_MOUSE	SRSF7_MOUSE	SRSF7_MOUSE	Q8BL97	Serine/arginine-rich splicing factor 7	Srsf7	267	30815	3	0	7	0	7	0
TBB6_MOUSE	TBB6_MOUSE	TBB6_MOUSE	Q922F4	Tubulin beta-6 chain	Tubb6	447	50087	10	0	5	0	7	0
TCPG_MOUSE	TCPG_MOUSE	TCPG_MOUSE	P80318	T-complex protein 1 subunit gamma	Cct3	545	60626	17	0	8	1	7	10
THY1_MOUSE	THY1_MOUSE	THY1_MOUSE	P01831	Thy-1 membrane glycoprotein	Thy1	162	18078	7	0	11	0	7	0
TS101_MOUSE	TS101_MOUSE	TS101_MOUSE	Q61187	Tumor susceptibility gene 101 protein	Tsg101	391	44121	6	0	6	0	7	0
VINEX_MOUSE	VINEX_MOUSE	VINEX_MOUSE	Q9R1Z8	Vinexin	Sorbs3	733	82344	9	0	12	0	7	0
WRIP1_MOUSE	WRIP1_MOUSE	WRIP1_MOUSE	Q91XU0	ATPase WRNIP1	Wrnip1	660	71789	9	0	14	0	7	0
A0AUN2_MOUSE	A0AUN2_MOUSE	A0AUN2_MOUSE	A0AUN2	Sipa1l3 protein	Sipa1l3	457	49259	12	0	11	0	6	0
A2A6Q8_MOUSE	A2A6Q8_MOUSE	A2A6Q8_MOUSE	A2A6Q8	Myosin, light polypeptide 4	Myl4	192	21130	6	0	7	0	6	0
A6X935_MOUSE	A6X935_MOUSE	A6X935_MOUSE	A6X935	Inter alpha-trypsin inhibitor, heavy chain 4	Itih4	903	100389	0	0	0	0	6	0
ARF4_MOUSE	ARF4_MOUSE	ARF4_MOUSE	P61750	ADP-ribosylation factor 4	Arf4	180	20395	5	0	3	0	6	0
ARL3_MOUSE	ARL3_MOUSE	ARL3_MOUSE	Q9WUL7	ADP-ribosylation factor-like protein 3	Arl3	182	20485	4	0	8	0	6	0
B2RX08_MOUSE	B2RX08_MOUSE	B2RX08_MOUSE	B2RX08	Spectrin beta 1	Spnb1	2329	268091	7	0	7	0	6	0
B9EKA5_MOUSE	B9EKA5_MOUSE	B9EKA5_MOUSE	B9EKA5	Melanophilin	Mlph	590	65104	6	0	6	0	6	0
CALL4_MOUSE	CALL4_MOUSE	CALL4_MOUSE	Q91WQ9	Calmodulin-like protein 4	Calml4	153	17669	7	0	4	0	6	0
CBR4_MOUSE	CBR4_MOUSE	CBR4_MOUSE	Q91VT4	Carbonyl reductase family member 4	Cbr4	236	25413	2	0	4	0	6	0
COPA_MOUSE	COPA_MOUSE	COPA_MOUSE	Q8CIE6	Coatomer subunit alpha	Copa	1224	138424	12	0	16	0	6	0
CPNS1_MOUSE	CPNS1_MOUSE	CPNS1_MOUSE	O88456	Calpain small subunit 1	Capns1	269	28461	7	0	6	0	6	0
CX7A2_MOUSE	CX7A2_MOUSE	CX7A2_MOUSE	P48771	Cytochrome c oxidase subunit 7A2, mitochondrial	Cox7a2	83	9290	3	0	5	0	6	0
DCTN3_MOUSE	DCTN3_MOUSE	DCTN3_MOUSE	Q9Z0Y1	Dynactin subunit 3	Dctn3	186	20977	7	0	6	0	6	0
DERM_MOUSE	DERM_MOUSE	DERM_MOUSE	Q9QZZ6	Dermatopontin	Dpt	201	23993	6	0	8	0	6	0
DGKE_MOUSE	DGKE_MOUSE	DGKE_MOUSE	Q9R1C6	Diacylglycerol kinase epsilon	Dgke	564	63631	2	0	6	0	6	0
E9PVP1_MOUSE	E9PVP1_MOUSE	E9PVP1_MOUSE	E9PVP1	Uncharacterized protein	Aim1	1691	184720	12	0	9	0	6	0
E9PW46_MOUSE	E9PW46_MOUSE	E9PW46_MOUSE	E9PW46	Uncharacterized protein	Ank2	3934	429851	9	0	12	0	6	0
E9PYB0_MOUSE	E9PYB0_MOUSE	E9PYB0_MOUSE	E9PYB0	Uncharacterized protein	Ahnak2	1739	182695	4	0	6	0	6	0
E9Q2H1_MOUSE	E9Q2H1_MOUSE	E9Q2H1_MOUSE	E9Q2H1	Uncharacterized protein	Ubr5	2798	308951	0	0	9	0	6	0
E9Q634_MOUSE	E9Q634_MOUSE	E9Q634_MOUSE	E9Q634	Uncharacterized protein	Myo1e	1107	126811	10	0	3	0	6	0
E9Q7J6_MOUSE	E9Q7J6_MOUSE	E9Q7J6_MOUSE	E9Q7J6	Uncharacterized protein	Cryba1	198	23400	1	0	1	0	6	0
EIF3I_MOUSE	EIF3I_MOUSE	EIF3I_MOUSE	Q9QZD9	Eukaryotic translation initiation factor 3 subunit I	Eif3i	325	36458	9	0	6	0	6	0
F7CAE1_MOUSE	F7CAE1_MOUSE	F7CAE1_MOUSE	F7CAE1	Uncharacterized protein	Hba-a2	140	14931	11	0	6	0	6	0
FBRL_MOUSE	FBRL_MOUSE	FBRL_MOUSE	P35550	rRNA 2'-O-methyltransferase fibrillarin	Fbl	327	34304	9	0	6	0	6	0
KERA_MOUSE	KERA_MOUSE	KERA_MOUSE	O35367	Keratocan	Kera	351	40401	17	0	1	0	6	0
KIF2A_MOUSE	KIF2A_MOUSE	KIF2A_MOUSE	P28740	Kinesin-like protein KIF2A	Kif2a	705	79752	7	0	10	0	6	0
LPP2_MOUSE	LPP2_MOUSE	LPP2_MOUSE	Q9DAX2	Lipid phosphate phosphohydrolase 2	Ppap2c	276	31191	4	0	7	0	6	0
LRRF1_MOUSE	LRRF1_MOUSE	LRRF1_MOUSE	Q3UZ39	Leucine-rich repeat flightless-interacting protein 1	Lrrfip1	729	79244	7	0	6	0	6	0
MARK2_MOUSE	MARK2_MOUSE	MARK2_MOUSE	Q05512	Serine/threonine-protein kinase MARK2	Mark2	776	86301	3	0	12	0	6	0
MBPHL_MOUSE	MBPHL_MOUSE	MBPHL_MOUSE	Q5FW53	Myosin-binding protein H-like	Mybphl	355	38758	4	0	10	0	6	0
NDUA4_MOUSE	NDUA4_MOUSE	NDUA4_MOUSE	Q62425	NADH dehydrogenase [ubiquinone] 1 alpha subcomplex subunit 4	Ndufa4	82	9326	7	8	6	7	6	2
PDCD6_MOUSE	PDCD6_MOUSE	PDCD6_MOUSE	P12815	Programmed cell death protein 6	Pdcd6	191	21866	5	0	6	0	6	0
PDE6B_MOUSE	PDE6B_MOUSE	PDE6B_MOUSE	P23440	Rod cGMP-specific 3',5'-cyclic phosphodiesterase subunit beta	Pde6b	856	98529	11	0	12	0	6	0
PDIA3_MOUSE	PDIA3_MOUSE	PDIA3_MOUSE	P27773	Protein disulfide-isomerase A3	Pdia3	505	56675	5	0	7	0	6	0
PDLI1_MOUSE	PDLI1_MOUSE	PDLI1_MOUSE	O70400	PDZ and LIM domain protein 1	Pdlim1	327	35772	13	0	13	0	6	0
PDLI2_MOUSE	PDLI2_MOUSE	PDLI2_MOUSE	Q8R1G6	PDZ and LIM domain protein 2	Pdlim2	349	37701	11	0	7	0	6	0
PDLI3_MOUSE	PDLI3_MOUSE	PDLI3_MOUSE	O70209	PDZ and LIM domain protein 3	Pdlim3	316	34297	15	0	14	0	6	0
PMEL_MOUSE	PMEL_MOUSE	PMEL_MOUSE	Q60696	Melanocyte protein PMEL	Pmel	626	65976	6	0	6	0	6	0
POC5_MOUSE	POC5_MOUSE	POC5_MOUSE	Q9DBS8	Centrosomal protein POC5	Poc5	558	60952	2	0	4	0	6	0
PP1G_MOUSE	PP1G_MOUSE	PP1G_MOUSE	P63087	Serine/threonine-protein phosphatase PP1-gamma catalytic subunit	Ppp1cc	323	36981	5	0	5	0	6	0
PSA5_MOUSE	PSA5_MOUSE	PSA5_MOUSE	Q9Z2U1	Proteasome subunit alpha type-5	Psma5	241	26409	2	0	2	0	6	0
RAB15_MOUSE	RAB15_MOUSE	RAB15_MOUSE	Q8K386	Ras-related protein Rab-15	Rab15	212	24317	3	0	5	0	6	0
RAB2A_MOUSE	RAB2A_MOUSE	RAB2A_MOUSE	P53994	Ras-related protein Rab-2A	Rab2a	212	23546	5	0	6	0	6	0
RAB35_MOUSE	RAB35_MOUSE	RAB35_MOUSE	Q6PHN9	Ras-related protein Rab-35	Rab35	201	23024	2	0	4	0	6	0
RADIL_MOUSE	RADIL_MOUSE	RADIL_MOUSE	Q69Z89	Ras-associating and dilute domain-containing protein	Radil	1099	120348	7	0	11	0	6	0
RECO_MOUSE	RECO_MOUSE	RECO_MOUSE	P34057	Recoverin	Rcvrn	202	23405	5	0	5	0	6	0
RL32_MOUSE	RL32_MOUSE	RL32_MOUSE	P62911	60S ribosomal protein L32	Rpl32	135	15858	6	0	2	0	6	0
RM14_MOUSE	RM14_MOUSE	RM14_MOUSE	Q9D1I6	39S ribosomal protein L14, mitochondrial	Mrpl14	145	15873	5	0	4	0	6	0
RS27L_MOUSE	RS27L_MOUSE	RS27L_MOUSE	Q6ZWY3	40S ribosomal protein S27-like	Rps27l	84	9476	6	0	4	0	6	0
RUXE_MOUSE	RUXE_MOUSE	RUXE_MOUSE	P62305	Small nuclear ribonucleoprotein E	Snrpe	92	10803	5	0	4	0	6	0
SEPT7_MOUSE	SEPT7_MOUSE	SEPT7_MOUSE	O55131	Septin-7	2023-09-07	436	50547	6	0	4	0	6	0
SFRP1_MOUSE	SFRP1_MOUSE	SFRP1_MOUSE	Q8C4U3	Secreted frizzled-related protein 1	Sfrp1	314	35410	6	0	6	0	6	0
SMD1_MOUSE	SMD1_MOUSE	SMD1_MOUSE	P62315	Small nuclear ribonucleoprotein Sm D1	Snrpd1	119	13280	10	0	7	0	6	0
SPB5_MOUSE	SPB5_MOUSE	SPB5_MOUSE	P70124	Serpin B5	Serpinb5	375	42108	0	0	0	0	6	0
TIM50_MOUSE	TIM50_MOUSE	TIM50_MOUSE	Q9D880	Mitochondrial import inner membrane translocase subunit TIM50	Timm50	353	39774	8	0	7	0	6	0
VATE1_MOUSE	VATE1_MOUSE	VATE1_MOUSE	P50518	V-type proton ATPase subunit E 1	Atp6v1e1	226	26156	7	0	9	0	6	0
A1AT1_MOUSE	A1AT1_MOUSE	A1AT1_MOUSE	P07758	Alpha-1-antitrypsin 1-1	Serpina1a	413	46000	3	0	2	0	5	0
A2AIM4_MOUSE	A2AIM4_MOUSE	A2AIM4_MOUSE	A2AIM4	Tropomyosin 2 beta	Tpm2	284	32992	14	0	6	0	5	0
A2AW41_MOUSE	A2AW41_MOUSE	A2AW41_MOUSE	A2AW41	Heterogeneous nuclear ribonucleoprotein R	Hnrnpr	270	30062	3	0	1	0	5	0
ADDB_MOUSE	ADDB_MOUSE	ADDB_MOUSE	Q9QYB8	Beta-adducin	Add2	725	80637	4	0	3	0	5	0
ADH1_MOUSE	ADH1_MOUSE	ADH1_MOUSE	P00329	Alcohol dehydrogenase 1	Adh1	375	39769	8	0	10	0	5	0
ALDOC_MOUSE	ALDOC_MOUSE	ALDOC_MOUSE	P05063	Fructose-bisphosphate aldolase C	Aldoc	363	39392	0	0	0	0	5	0
ALG2_MOUSE	ALG2_MOUSE	ALG2_MOUSE	Q9DBE8	Alpha-1,3/1,6-mannosyltransferase ALG2	Alg2	415	47402	3	0	3	0	5	0
ANC2_MOUSE	ANC2_MOUSE	ANC2_MOUSE	Q8BZQ7	Anaphase-promoting complex subunit 2	Anapc2	837	95301	0	0	0	0	5	0
AT2A2_MOUSE	AT2A2_MOUSE	AT2A2_MOUSE	O55143	Sarcoplasmic/endoplasmic reticulum calcium ATPase 2	Atp2a2	1044	114851	1	0	5	0	5	0
ATP5J_MOUSE	ATP5J_MOUSE	ATP5J_MOUSE	P97450	ATP synthase-coupling factor 6, mitochondrial	Atp5j	108	12495	4	0	5	0	5	0
ATP5L_MOUSE	ATP5L_MOUSE	ATP5L_MOUSE	Q9CPQ8	ATP synthase subunit g, mitochondrial	Atp5l	103	11423	6	0	3	0	5	0
ATPK_MOUSE	ATPK_MOUSE	ATPK_MOUSE	P56135	ATP synthase subunit f, mitochondrial	Atp5j2	88	10343	6	0	2	0	5	0
CATB_MOUSE	CATB_MOUSE	CATB_MOUSE	P10605	Cathepsin B	Ctsb	339	37277	9	0	5	0	5	0
CATD_MOUSE	CATD_MOUSE	CATD_MOUSE	P18242	Cathepsin D	Ctsd	410	44951	1	0	2	0	5	0
CBLN1_MOUSE	CBLN1_MOUSE	CBLN1_MOUSE	Q9R171	Cerebellin-1	Cbln1	193	21112	3	0	6	0	5	0
CDIPT_MOUSE	CDIPT_MOUSE	CDIPT_MOUSE	Q8VDP6	CDP-diacylglycerol--inositol 3-phosphatidyltransferase	Cdipt	213	23597	4	0	3	0	5	0
COR1A_MOUSE	COR1A_MOUSE	COR1A_MOUSE	O89053	Coronin-1A	Coro1a	461	50986	7	0	5	0	5	0
COX5B_MOUSE	COX5B_MOUSE	COX5B_MOUSE	P19536	Cytochrome c oxidase subunit 5B, mitochondrial	Cox5b	128	13812	3	0	4	0	5	0
CPSF3_MOUSE	CPSF3_MOUSE	CPSF3_MOUSE	Q9QXK7	Cleavage and polyadenylation specificity factor subunit 3	Cpsf3	684	77500	0	0	4	0	5	0
CUL5_MOUSE	CUL5_MOUSE	CUL5_MOUSE	Q9D5V5	Cullin-5	Cul5	780	90969	10	26	14	25	5	18
D3Z5J3_MOUSE	D3Z5J3_MOUSE	D3Z5J3_MOUSE	D3Z5J3	Uncharacterized protein	Sorbs1	938	103971	7	0	7	0	5	0
D3Z689_MOUSE	D3Z689_MOUSE	D3Z689_MOUSE	D3Z689	ADAMTS-like 5, isoform CRA_c	Adamtsl5	485	53590	8	0	2	0	5	0
DCTN1_MOUSE	DCTN1_MOUSE	DCTN1_MOUSE	O08788	Dynactin subunit 1	Dctn1	1281	141668	14	0	15	0	5	0
DNJA1_MOUSE	DNJA1_MOUSE	DNJA1_MOUSE	P63037	DnaJ homolog subfamily A member 1	Dnaja1	397	44865	10	0	9	0	5	0
DOCK6_MOUSE	DOCK6_MOUSE	DOCK6_MOUSE	Q8VDR9	Dedicator of cytokinesis protein 6	Dock6	2080	233254	4	0	6	0	5	0
E9Q1E8_MOUSE	E9Q1E8_MOUSE	E9Q1E8_MOUSE	E9Q1E8	Uncharacterized protein	Ablim1	668	75260	4	0	9	0	5	0
E9Q452_MOUSE	E9Q452_MOUSE	E9Q452_MOUSE	E9Q452	Uncharacterized protein	Tpm1	281	32493	4	0	6	0	5	0
E9Q6C8_MOUSE	E9Q6C8_MOUSE	E9Q6C8_MOUSE	E9Q6C8	Uncharacterized protein	Xkr6	638	70924	0	0	5	0	5	0
EF1D_MOUSE	EF1D_MOUSE	EF1D_MOUSE	P57776	Elongation factor 1-delta	Eef1d	281	31291	9	0	6	0	5	0
EF1G_MOUSE	EF1G_MOUSE	EF1G_MOUSE	Q9D8N0	Elongation factor 1-gamma	Eef1g	437	50058	9	0	7	0	5	0
F169A_MOUSE	F169A_MOUSE	F169A_MOUSE	Q5XG69	Protein FAM169A	Fam169a	665	73235	11	0	7	0	5	0
F6SL65_MOUSE	F6SL65_MOUSE	F6SL65_MOUSE	F6SL65	Uncharacterized protein	Lrrfip2	378	43821	6	0	7	0	5	0
G3X9C2_MOUSE	G3X9C2_MOUSE	G3X9C2_MOUSE	G3X9C2	MCG129854	Nccrp1	291	33025	1	0	2	0	5	0
GPX3_MOUSE	GPX3_MOUSE	GPX3_MOUSE	P46412	Glutathione peroxidase 3	Gpx3	226	25422	6	0	9	0	5	0
GRB2_MOUSE	GRB2_MOUSE	GRB2_MOUSE	Q60631	Growth factor receptor-bound protein 2	Grb2	217	25237	2	0	3	0	5	0
GSDA2_MOUSE	GSDA2_MOUSE	GSDA2_MOUSE	Q32M21	Gasdermin-A2	Gsdma2	443	49841	2	0	1	0	5	0
GSTO1_MOUSE	GSTO1_MOUSE	GSTO1_MOUSE	O09131	Glutathione S-transferase omega-1	Gsto1	240	27496	5	0	6	0	5	0
GUC2F_MOUSE	GUC2F_MOUSE	GUC2F_MOUSE	Q5SDA5	Retinal guanylyl cyclase 2	Gucy2f	1108	124418	4	0	10	0	5	0
H13_MOUSE	H13_MOUSE	H13_MOUSE	P43277	Histone H1.3	Hist1h1d	221	22098	6	0	6	0	5	0
H2AY_MOUSE	H2AY_MOUSE	H2AY_MOUSE	Q9QZQ8	Core histone macro-H2A.1	H2afy	372	39732	4	0	2	0	5	0
HMGA1_MOUSE	HMGA1_MOUSE	HMGA1_MOUSE	P17095	High mobility group protein HMG-I/HMG-Y	Hmga1	107	11613	2	0	0	0	5	0
HS90B_MOUSE	HS90B_MOUSE	HS90B_MOUSE	P11499	Heat shock protein HSP 90-beta	Hsp90ab1	724	83276	12	0	9	0	5	0
IF5A1_MOUSE	IF5A1_MOUSE	IF5A1_MOUSE	P63242	Eukaryotic translation initiation factor 5A-1	Eif5a	154	16831	5	0	4	0	5	0
ILK_MOUSE	ILK_MOUSE	ILK_MOUSE	O55222	Integrin-linked protein kinase	Ilk	452	51370	4	0	4	0	5	0
IQCB1_MOUSE	IQCB1_MOUSE	IQCB1_MOUSE	Q8BP00	IQ calmodulin-binding motif-containing protein 1	Iqcb1	598	68730	0	0	4	0	5	0
K1H1_MOUSE	K1H1_MOUSE	K1H1_MOUSE	Q61765	Keratin, type I cuticular Ha1	Krt31	416	47114	0	0	3	0	5	0
KCC2G_MOUSE	KCC2G_MOUSE	KCC2G_MOUSE	Q923T9	Calcium/calmodulin-dependent protein kinase type II subunit gamma	Camk2g	529	59603	7	0	5	0	5	0
KCTD8_MOUSE	KCTD8_MOUSE	KCTD8_MOUSE	Q50H33	BTB/POZ domain-containing protein KCTD8	Kctd8	476	52765	1	0	3	0	5	0
KV5A1_MOUSE	KV5A1_MOUSE	KV5A1_MOUSE	P01633	Ig kappa chain V19-17	Igk-V19-17	149	16432	4	0	7	0	5	0
LA_MOUSE	LA_MOUSE	LA_MOUSE	P32067	Lupus La protein homolog	Ssb	415	47753	2	0	2	0	5	0
LAD1_MOUSE	LAD1_MOUSE	LAD1_MOUSE	P57016	Ladinin-1	Lad1	528	58860	16	0	11	0	5	0
LDHB_MOUSE	LDHB_MOUSE	LDHB_MOUSE	P16125	L-lactate dehydrogenase B chain	Ldhb	334	36570	9	0	7	0	5	0
LG3BP_MOUSE	LG3BP_MOUSE	LG3BP_MOUSE	Q07797	Galectin-3-binding protein	Lgals3bp	577	64487	0	0	3	0	5	0
MAP4_MOUSE	MAP4_MOUSE	MAP4_MOUSE	P27546	Microtubule-associated protein 4	Map4	1125	117422	10	0	15	0	5	0
MAP7_MOUSE	MAP7_MOUSE	MAP7_MOUSE	O88735	Ensconsin	Map7	730	82017	1	0	5	0	5	0
MGNR_MOUSE	MGNR_MOUSE	MGNR_MOUSE	Q9CQL1	Protein mago nashi homolog 1-related	Magoh-rs1	146	17090	6	0	6	0	5	0
MIF_MOUSE	MIF_MOUSE	MIF_MOUSE	P34884	Macrophage migration inhibitory factor	Mif	115	12503	6	0	4	0	5	0
MYOM3_MOUSE	MYOM3_MOUSE	MYOM3_MOUSE	A2ABU4	Myomesin-3	Myom3	1439	161769	11	0	15	0	5	0
NDUA9_MOUSE	NDUA9_MOUSE	NDUA9_MOUSE	Q9DC69	NADH dehydrogenase [ubiquinone] 1 alpha subcomplex subunit 9, mitochondrial	Ndufa9	377	42522	5	0	5	0	5	0
NDUS1_MOUSE	NDUS1_MOUSE	NDUS1_MOUSE	Q91VD9	NADH-ubiquinone oxidoreductase 75 kDa subunit, mitochondrial	Ndufs1	727	79772	3	0	6	0	5	0
NEUA_MOUSE	NEUA_MOUSE	NEUA_MOUSE	Q99KK2	N-acylneuraminate cytidylyltransferase	Cmas	432	48055	9	0	6	0	5	0
NFM_MOUSE	NFM_MOUSE	NFM_MOUSE	P08553	Neurofilament medium polypeptide	Nefm	848	95910	7	23	13	20	5	28
NP1L4_MOUSE	NP1L4_MOUSE	NP1L4_MOUSE	Q78ZA7	Nucleosome assembly protein 1-like 4	Nap1l4	375	42677	8	0	8	0	5	0
OBSCN_MOUSE	OBSCN_MOUSE	OBSCN_MOUSE	A2AAJ9	Obscurin	Obscn	8891	966318	6	0	9	0	5	0
ODO1_MOUSE	ODO1_MOUSE	ODO1_MOUSE	Q60597	2-oxoglutarate dehydrogenase, mitochondrial	Ogdh	1023	116442	6	0	8	0	5	0
ODO2_MOUSE	ODO2_MOUSE	ODO2_MOUSE	Q9D2G2	Dihydrolipoyllysine-residue succinyltransferase component of 2-oxoglutarate dehydrogenase complex, mitochondrial	Dlst	454	48991	7	0	7	0	5	0
PDE6D_MOUSE	PDE6D_MOUSE	PDE6D_MOUSE	O55057	Retinal rod rhodopsin-sensitive cGMP 3',5'-cyclic phosphodiesterase subunit delta	Pde6d	150	17347	5	0	3	0	5	0
PROM1_MOUSE	PROM1_MOUSE	PROM1_MOUSE	O54990	Prominin-1	Prom1	867	97108	4	0	19	22	5	0
PSA2_MOUSE	PSA2_MOUSE	PSA2_MOUSE	P49722	Proteasome subunit alpha type-2	Psma2	234	25924	0	0	3	0	5	0
PSA3_MOUSE	PSA3_MOUSE	PSA3_MOUSE	O70435	Proteasome subunit alpha type-3	Psma3	255	28403	1	0	0	0	5	0
PSB4_MOUSE	PSB4_MOUSE	PSB4_MOUSE	P99026	Proteasome subunit beta type-4	Psmb4	264	29114	1	0	2	0	5	0
PSME2_MOUSE	PSME2_MOUSE	PSME2_MOUSE	P97372	Proteasome activator complex subunit 2	Psme2	239	27055	0	0	4	0	5	0
PTPM1_MOUSE	PTPM1_MOUSE	PTPM1_MOUSE	Q66GT5	Protein-tyrosine phosphatase mitochondrial 1	Ptpmt1	193	21941	2	0	6	0	5	0
Q2VT26_MOUSE	Q2VT26_MOUSE	Q2VT26_MOUSE	Q2VT26	Anti-lipoteichoic acid heavy chain variable region	EG380809	123	13845	2	0	2	0	5	0
Q3TWV0_MOUSE	Q3TWV0_MOUSE	Q3TWV0_MOUSE	Q3TWV0	Putative uncharacterized protein	Vim	466	53662	8	0	7	0	5	0
Q3U8W9_MOUSE	Q3U8W9_MOUSE	Q3U8W9_MOUSE	Q3U8W9	Putative uncharacterized protein	Hnrnpr	632	70874	2	0	2	0	5	0
Q3UBP6_MOUSE	Q3UBP6_MOUSE	Q3UBP6_MOUSE	Q3UBP6	Putative uncharacterized protein	Actb	375	41766	4	0	5	0	5	0
Q6IFZ8_MOUSE	Q6IFZ8_MOUSE	Q6IFZ8_MOUSE	Q6IFZ8	MCG1050941	Gm5414	552	60224	0	0	1	0	5	0
Q9CX86_MOUSE	Q9CX86_MOUSE	Q9CX86_MOUSE	Q9CX86	Uncharacterized protein	Hnrnpa0	305	30528	8	0	9	0	5	0
QCR8_MOUSE	QCR8_MOUSE	QCR8_MOUSE	Q9CQ69	Cytochrome b-c1 complex subunit 8	Uqcrq	82	9767	5	0	3	0	5	0
RAB18_MOUSE	RAB18_MOUSE	RAB18_MOUSE	P35293	Ras-related protein Rab-18	Rab18	206	23033	4	0	6	0	5	0
RAB5B_MOUSE	RAB5B_MOUSE	RAB5B_MOUSE	P61021	Ras-related protein Rab-5B	Rab5b	215	23705	2	0	2	0	5	0
RAN_MOUSE	RAN_MOUSE	RAN_MOUSE	P62827	GTP-binding nuclear protein Ran	Ran	216	24421	2	0	4	0	5	0
RBM39_MOUSE	RBM39_MOUSE	RBM39_MOUSE	Q8VH51	RNA-binding protein 39	Rbm39	530	59403	4	0	2	0	5	0
RBMXL_MOUSE	RBMXL_MOUSE	RBMXL_MOUSE	Q91VM5	Heterogeneous nuclear ribonucleoprotein G-like 1	Rbmxl1	388	42159	4	0	5	0	5	0
RENR_MOUSE	RENR_MOUSE	RENR_MOUSE	Q9CYN9	Renin receptor	Atp6ap2	350	39089	1	0	9	0	5	0
RL37A_MOUSE	RL37A_MOUSE	RL37A_MOUSE	P61514	60S ribosomal protein L37a	Rpl37a	92	10274	3	0	5	0	5	0
ROA1_MOUSE	ROA1_MOUSE	ROA1_MOUSE	P49312	Heterogeneous nuclear ribonucleoprotein A1	Hnrnpa1	320	34194	6	0	8	0	5	0
RSU1_MOUSE	RSU1_MOUSE	RSU1_MOUSE	Q01730	Ras suppressor protein 1	Rsu1	277	31548	1	0	3	0	5	0
RTN3_MOUSE	RTN3_MOUSE	RTN3_MOUSE	Q9ES97	Reticulon-3	Rtn3	964	103872	5	0	6	0	5	0
SC22B_MOUSE	SC22B_MOUSE	SC22B_MOUSE	O08547	Vesicle-trafficking protein SEC22b	Sec22b	215	24739	4	0	8	0	5	0
SDCB1_MOUSE	SDCB1_MOUSE	SDCB1_MOUSE	O08992	Syntenin-1	Sdcbp	299	32377	5	0	8	0	5	0
SEPT8_MOUSE	SEPT8_MOUSE	SEPT8_MOUSE	Q8CHH9	Septin-8	2023-09-08	429	49809	7	0	3	0	5	0
SERPH_MOUSE	SERPH_MOUSE	SERPH_MOUSE	P19324	Serpin H1	Serpinh1	417	46531	7	0	6	0	5	0
SMD3_MOUSE	SMD3_MOUSE	SMD3_MOUSE	P62320	Small nuclear ribonucleoprotein Sm D3	Snrpd3	126	13915	5	0	4	0	5	0
SPCS2_MOUSE	SPCS2_MOUSE	SPCS2_MOUSE	Q9CYN2	Signal peptidase complex subunit 2	Spcs2	226	24976	2	0	6	0	5	0
SSRA_MOUSE	SSRA_MOUSE	SSRA_MOUSE	Q9CY50	Translocon-associated protein subunit alpha	Ssr1	286	32063	1	0	2	0	5	0
SSRD_MOUSE	SSRD_MOUSE	SSRD_MOUSE	Q62186	Translocon-associated protein subunit delta	Ssr4	172	18935	5	0	4	0	5	0
SUCB1_MOUSE	SUCB1_MOUSE	SUCB1_MOUSE	Q9Z2I9	Succinyl-CoA ligase [ADP-forming] subunit beta, mitochondrial	Sucla2	463	50111	6	0	8	0	5	0
TELT_MOUSE	TELT_MOUSE	TELT_MOUSE	O70548	Telethonin	Tcap	167	19076	8	0	8	0	5	0
TIF1B_MOUSE	TIF1B_MOUSE	TIF1B_MOUSE	Q62318	Transcription intermediary factor 1-beta	Trim28	834	88842	2	0	5	0	5	0
TIMP3_MOUSE	TIMP3_MOUSE	TIMP3_MOUSE	P39876	Metalloproteinase inhibitor 3	Timp3	211	24180	0	0	6	0	5	0
TM231_MOUSE	TM231_MOUSE	TM231_MOUSE	Q3U284	Transmembrane protein 231	Tmem231	315	36259	0	0	6	0	5	0
TRA2B_MOUSE	TRA2B_MOUSE	TRA2B_MOUSE	P62996	Transformer-2 protein homolog beta	Tra2b	288	33663	2	0	4	0	5	0
U119A_MOUSE	U119A_MOUSE	U119A_MOUSE	Q9Z2R6	Protein unc-119 homolog A	Unc119	240	27008	8	8	7	16	5	6
UBE2N_MOUSE	UBE2N_MOUSE	UBE2N_MOUSE	P61089	Ubiquitin-conjugating enzyme E2 N	Ube2n	152	17136	3	0	5	0	5	0
USMG5_MOUSE	USMG5_MOUSE	USMG5_MOUSE	Q78IK2	Up-regulated during skeletal muscle growth protein 5	Usmg5	58	6381	3	0	2	0	5	0
VPS28_MOUSE	VPS28_MOUSE	VPS28_MOUSE	Q9D1C8	Vacuolar protein sorting-associated protein 28 homolog	Vps28	221	25450	2	0	6	0	5	0
XPP3_MOUSE	XPP3_MOUSE	XPP3_MOUSE	B7ZMP1	Probable Xaa-Pro aminopeptidase 3	Xpnpep3	506	56674	4	18	5	22	5	31
1433S_MOUSE	1433S_MOUSE	1433S_MOUSE	O70456	14-3-3 protein sigma	Sfn	248	27704	5	4	13	1	4	37
A0JP45_MOUSE	A0JP45_MOUSE	A0JP45_MOUSE	A0JP45	Leiomodin 3 (Fetal)	Lmod3	570	65501	9	0	13	0	4	0
A2AQB3_MOUSE	A2AQB3_MOUSE	A2AQB3_MOUSE	A2AQB3	Nebulin	Neb	1190	137763	4	0	6	0	4	0
ACTZ_MOUSE	ACTZ_MOUSE	ACTZ_MOUSE	P61164	Alpha-centractin	Actr1a	376	42611	7	0	6	0	4	0
AFAD_MOUSE	AFAD_MOUSE	AFAD_MOUSE	Q9QZQ1	Afadin	Mllt4	1820	206487	21	0	16	0	4	0
AIF1L_MOUSE	AIF1L_MOUSE	AIF1L_MOUSE	Q9EQX4	Allograft inflammatory factor 1-like	Aif1l	150	17022	7	0	5	0	4	0
AP180_MOUSE	AP180_MOUSE	AP180_MOUSE	Q61548	Clathrin coat assembly protein AP180	Snap91	901	91846	6	0	7	0	4	0
AQP1_MOUSE	AQP1_MOUSE	AQP1_MOUSE	Q02013	Aquaporin-1	Aqp1	269	28791	3	0	2	0	4	0
ARL6_MOUSE	ARL6_MOUSE	ARL6_MOUSE	O88848	ADP-ribosylation factor-like protein 6	Arl6	186	20958	4	0	3	0	4	0
B2RXQ9_MOUSE	B2RXQ9_MOUSE	B2RXQ9_MOUSE	B2RXQ9	Sorbs2 protein	Sorbs2	652	72399	9	0	11	0	4	0
B3F3T1_MOUSE	B3F3T1_MOUSE	B3F3T1_MOUSE	B3F3T1	Nonmuscle myosin II-C2	Myh14	2033	231609	6	0	5	0	4	0
B7ZN52_MOUSE	B7ZN52_MOUSE	B7ZN52_MOUSE	B7ZN52	Lmo7 protein	Lmo7	1159	130695	9	0	8	0	4	0
BAP31_MOUSE	BAP31_MOUSE	BAP31_MOUSE	Q61335	B-cell receptor-associated protein 31	Bcap31	245	27921	0	0	1	0	4	0
CATA_MOUSE	CATA_MOUSE	CATA_MOUSE	P24270	Catalase	Cat	527	59792	3	0	1	0	4	0
CBX1_MOUSE	CBX1_MOUSE	CBX1_MOUSE	P83917	Chromobox protein homolog 1	Cbx1	185	21416	6	0	6	0	4	0
CBX3_MOUSE	CBX3_MOUSE	CBX3_MOUSE	P23198	Chromobox protein homolog 3	Cbx3	183	20854	4	0	7	0	4	0
CDC42_MOUSE	CDC42_MOUSE	CDC42_MOUSE	P60766	Cell division control protein 42 homolog	Cdc42	191	21257	3	0	5	0	4	0
CDK5_MOUSE	CDK5_MOUSE	CDK5_MOUSE	P49615	Cyclin-dependent kinase 5	Cdk5	292	33286	9	0	8	0	4	0
CENPV_MOUSE	CENPV_MOUSE	CENPV_MOUSE	Q9CXS4	Centromere protein V	Cenpv	252	27539	2	0	3	7	4	4
CHCH6_MOUSE	CHCH6_MOUSE	CHCH6_MOUSE	Q91VN4	Coiled-coil-helix-coiled-coil-helix domain-containing protein 6	Chchd6	273	29797	3	0	5	0	4	0
CNRP1_MOUSE	CNRP1_MOUSE	CNRP1_MOUSE	Q5M8N0	CB1 cannabinoid receptor-interacting protein 1	Cnrip1	164	18611	3	0	1	0	4	0
COPE_MOUSE	COPE_MOUSE	COPE_MOUSE	O89079	Coatomer subunit epsilon	Cope	308	34565	9	0	6	0	4	0
COR2A_MOUSE	COR2A_MOUSE	COR2A_MOUSE	Q8C0P5	Coronin-2A	Coro2a	524	59570	7	0	5	0	4	0
COTL1_MOUSE	COTL1_MOUSE	COTL1_MOUSE	Q9CQI6	Coactosin-like protein	Cotl1	142	15943	0	0	0	0	4	0
COX6C_MOUSE	COX6C_MOUSE	COX6C_MOUSE	Q9CPQ1	Cytochrome c oxidase subunit 6C	Cox6c	76	8468	2	0	2	0	4	0
CUED1_MOUSE	CUED1_MOUSE	CUED1_MOUSE	Q8R3V6	CUE domain-containing protein 1	Cuedc1	388	42777	2	0	3	0	4	0
DCTN6_MOUSE	DCTN6_MOUSE	DCTN6_MOUSE	Q9WUB4	Dynactin subunit 6	Dctn6	190	20668	4	0	3	0	4	0
DDX6_MOUSE	DDX6_MOUSE	DDX6_MOUSE	P54823	Probable ATP-dependent RNA helicase DDX6	Ddx6	483	54188	9	0	7	0	4	0
DIRA2_MOUSE	DIRA2_MOUSE	DIRA2_MOUSE	Q5PR73	GTP-binding protein Di-Ras2	Diras2	199	22496	4	0	6	0	4	0
DNPEP_MOUSE	DNPEP_MOUSE	DNPEP_MOUSE	Q9Z2W0	Aspartyl aminopeptidase	Dnpep	473	52204	5	0	4	0	4	0
DPYL4_MOUSE	DPYL4_MOUSE	DPYL4_MOUSE	O35098	Dihydropyrimidinase-related protein 4	Dpysl4	572	61958	11	0	6	0	4	0
E9PWZ5_MOUSE	E9PWZ5_MOUSE	E9PWZ5_MOUSE	E9PWZ5	Uncharacterized protein	Capza1	290	33326	4	0	5	0	4	0
E9Q6R7_MOUSE	E9Q6R7_MOUSE	E9Q6R7_MOUSE	E9Q6R7	Uncharacterized protein	Utrn	3430	392684	11	0	24	0	4	0
E9QA16_MOUSE	E9QA16_MOUSE	E9QA16_MOUSE	E9QA16	Uncharacterized protein	Cald1	536	61833	5	0	5	0	4	0
E9QNY3_MOUSE	E9QNY3_MOUSE	E9QNY3_MOUSE	E9QNY3	Uncharacterized protein	Myl10	147	16921	5	0	5	0	4	0
EF1A2_MOUSE	EF1A2_MOUSE	EF1A2_MOUSE	P62631	Elongation factor 1-alpha 2	Eef1a2	463	50451	6	0	6	0	4	0
ENOB_MOUSE	ENOB_MOUSE	ENOB_MOUSE	P21550	Beta-enolase	Eno3	434	47022	2	0	1	0	4	0
ERGI1_MOUSE	ERGI1_MOUSE	ERGI1_MOUSE	Q9DC16	Endoplasmic reticulum-Golgi intermediate compartment protein 1	Ergic1	290	32560	3	0	6	0	4	0
ERMIN_MOUSE	ERMIN_MOUSE	ERMIN_MOUSE	Q5EBJ4	Ermin	Ermn	281	32146	12	0	12	0	4	0
ETFB_MOUSE	ETFB_MOUSE	ETFB_MOUSE	Q9DCW4	Electron transfer flavoprotein subunit beta	Etfb	255	27621	4	0	4	0	4	0
F10A1_MOUSE	F10A1_MOUSE	F10A1_MOUSE	Q99L47	Hsc70-interacting protein	St13	371	41653	6	0	4	0	4	0
F8VQJ3_MOUSE	F8VQJ3_MOUSE	F8VQJ3_MOUSE	F8VQJ3	Uncharacterized protein	Lamc1	1607	177178	7	0	5	0	4	0
FUS_MOUSE	FUS_MOUSE	FUS_MOUSE	P56959	RNA-binding protein FUS	Fus	518	52670	4	0	3	0	4	0
FXR1_MOUSE	FXR1_MOUSE	FXR1_MOUSE	Q61584	Fragile X mental retardation syndrome-related protein 1	Fxr1	677	76217	7	0	8	0	4	0
GGCT_MOUSE	GGCT_MOUSE	GGCT_MOUSE	Q9D7X8	Gamma-glutamylcyclotransferase	Ggct	188	21164	0	0	0	0	4	0
GLBL2_MOUSE	GLBL2_MOUSE	GLBL2_MOUSE	Q3UPY5	Beta-galactosidase-1-like protein 2	Glb1l2	636	72232	7	0	5	0	4	0
GNAI2_MOUSE	GNAI2_MOUSE	GNAI2_MOUSE	P08752	Guanine nucleotide-binding protein G(i) subunit alpha-2	Gnai2	355	40486	5	0	7	0	4	0
H2A2A_MOUSE	H2A2A_MOUSE	H2A2A_MOUSE	Q6GSS7	Histone H2A type 2-A	Hist2h2aa1	130	14094	2	0	0	0	4	0
H2B2E_MOUSE	H2B2E_MOUSE	H2B2E_MOUSE	Q64524	Histone H2B type 2-E	Hist2h2be	126	13992	2	0	1	0	4	0
HDAC1_MOUSE	HDAC1_MOUSE	HDAC1_MOUSE	O09106	Histone deacetylase 1	Hdac1	482	55072	3	0	2	0	4	0
HNRPQ_MOUSE	HNRPQ_MOUSE	HNRPQ_MOUSE	Q7TMK9	Heterogeneous nuclear ribonucleoprotein Q	Syncrip	623	69628	4	0	3	0	4	0
HS12A_MOUSE	HS12A_MOUSE	HS12A_MOUSE	Q8K0U4	Heat shock 70 kDa protein 12A	Hspa12a	675	74867	9	0	9	0	4	0
HSPB6_MOUSE	HSPB6_MOUSE	HSPB6_MOUSE	Q5EBG6	Heat shock protein beta-6	Hspb6	162	17519	4	0	5	0	4	0
IF2A_MOUSE	IF2A_MOUSE	IF2A_MOUSE	Q6ZWX6	Eukaryotic translation initiation factor 2 subunit 1	Eif2s1	315	36106	9	0	7	0	4	0
IF2G_MOUSE	IF2G_MOUSE	IF2G_MOUSE	Q9Z0N1	Eukaryotic translation initiation factor 2 subunit 3, X-linked	Eif2s3x	472	51062	3	0	3	0	4	0
ILF3_MOUSE	ILF3_MOUSE	ILF3_MOUSE	Q9Z1X4	Interleukin enhancer-binding factor 3	Ilf3	898	96015	3	0	3	0	4	0
K1967_MOUSE	K1967_MOUSE	K1967_MOUSE	Q8VDP4	Protein KIAA1967 homolog	--	922	102996	4	0	3	0	4	0
K1C15_HUMANC	K1C15_HUMANC	--	--	--	--	--	--	0	0	1	0	4	0
K6PP_MOUSE	K6PP_MOUSE	K6PP_MOUSE	Q9WUA3	6-phosphofructokinase type C	Pfkp	784	85450	10	0	14	0	4	0
KAP0_MOUSE	KAP0_MOUSE	KAP0_MOUSE	Q9DBC7	cAMP-dependent protein kinase type I-alpha regulatory subunit	Prkar1a	381	43182	2	0	1	0	4	0
KAP2_MOUSE	KAP2_MOUSE	KAP2_MOUSE	P12367	cAMP-dependent protein kinase type II-alpha regulatory subunit	Prkar2a	401	45386	7	0	5	0	4	0
KCRM_MOUSE	KCRM_MOUSE	KCRM_MOUSE	P07310	Creatine kinase M-type	Ckm	381	43042	1	0	1	0	4	0
KGUA_MOUSE	KGUA_MOUSE	KGUA_MOUSE	Q64520	Guanylate kinase	Guk1	198	21916	2	0	3	0	4	0
KRT84_HUMANC	KRT84_HUMANC	--	--	--	--	--	--	0	0	0	0	4	0
LACTB_MOUSE	LACTB_MOUSE	LACTB_MOUSE	Q9EP89	Serine beta-lactamase-like protein LACTB, mitochondrial	Lactb	551	60702	8	0	10	0	4	0
LASP1_MOUSE	LASP1_MOUSE	LASP1_MOUSE	Q61792	LIM and SH3 domain protein 1	Lasp1	263	29992	10	0	9	0	4	0
LEG1_MOUSE	LEG1_MOUSE	LEG1_MOUSE	P16045	Galectin-1	Lgals1	135	14865	7	0	2	0	4	0
LSAMP_MOUSE	LSAMP_MOUSE	LSAMP_MOUSE	Q8BLK3	Limbic system-associated membrane protein	Lsamp	341	38084	4	0	5	0	4	0
LSM4_MOUSE	LSM4_MOUSE	LSM4_MOUSE	Q9QXA5	U6 snRNA-associated Sm-like protein LSm4	Lsm4	137	15075	2	0	2	0	4	0
MB211_MOUSE	MB211_MOUSE	MB211_MOUSE	O70299	Protein mab-21-like 1	Mab21l1	359	40954	5	0	5	0	4	0
MFAP4_MOUSE	MFAP4_MOUSE	MFAP4_MOUSE	Q9D1H9	Microfibril-associated glycoprotein 4	Mfap4	257	28936	1	0	3	0	4	0
MK01_MOUSE	MK01_MOUSE	MK01_MOUSE	P63085	Mitogen-activated protein kinase 1	Mapk1	358	41273	6	0	3	0	4	0
MOT1_MOUSE	MOT1_MOUSE	MOT1_MOUSE	P53986	Monocarboxylate transporter 1	Slc16a1	493	53264	4	0	3	0	4	0
MPP7_MOUSE	MPP7_MOUSE	MPP7_MOUSE	Q8BVD5	MAGUK p55 subfamily member 7	Mpp7	576	65536	6	0	6	0	4	0
MTCH2_MOUSE	MTCH2_MOUSE	MTCH2_MOUSE	Q791V5	Mitochondrial carrier homolog 2	Mtch2	303	33497	2	0	3	0	4	0
NDUA2_MOUSE	NDUA2_MOUSE	NDUA2_MOUSE	Q9CQ75	NADH dehydrogenase [ubiquinone] 1 alpha subcomplex subunit 2	Ndufa2	99	10915	3	0	5	0	4	0
NDUA6_MOUSE	NDUA6_MOUSE	NDUA6_MOUSE	Q9CQZ5	NADH dehydrogenase [ubiquinone] 1 alpha subcomplex subunit 6	Ndufa6	131	15282	2	0	2	0	4	0
NDUB3_MOUSE	NDUB3_MOUSE	NDUB3_MOUSE	Q9CQZ6	NADH dehydrogenase [ubiquinone] 1 beta subcomplex subunit 3	Ndufb3	104	11691	1	0	1	0	4	0
NH2L1_MOUSE	NH2L1_MOUSE	NH2L1_MOUSE	Q9D0T1	NHP2-like protein 1	Nhp2l1	128	14172	5	0	4	0	4	0
NXNL1_MOUSE	NXNL1_MOUSE	NXNL1_MOUSE	Q8VC33	Nucleoredoxin-like protein 1	Nxnl1	217	24910	5	0	4	0	4	0
PDC6I_MOUSE	PDC6I_MOUSE	PDC6I_MOUSE	Q9WU78	Programmed cell death 6-interacting protein	Pdcd6ip	869	96018	4	0	3	0	4	0
PHOS_MOUSE	PHOS_MOUSE	PHOS_MOUSE	Q9QW08	Phosducin	Pdc	244	28014	5	0	7	0	4	0
PIN1_MOUSE	PIN1_MOUSE	PIN1_MOUSE	Q9QUR7	Peptidyl-prolyl cis-trans isomerase NIMA-interacting 1	Pin1	165	18369	6	0	5	0	4	0
PP12C_MOUSE	PP12C_MOUSE	PP12C_MOUSE	Q3UMT1	Protein phosphatase 1 regulatory subunit 12C	Ppp1r12c	782	84680	9	12	4	3	4	2
PSA7L_MOUSE	PSA7L_MOUSE	PSA7L_MOUSE	Q9CWH6	Proteasome subunit alpha type-7-like	Psma8	250	27864	1	0	2	0	4	0
PSB1_MOUSE	PSB1_MOUSE	PSB1_MOUSE	O09061	Proteasome subunit beta type-1	Psmb1	240	26370	0	0	3	0	4	0
PSB5_MOUSE	PSB5_MOUSE	PSB5_MOUSE	O55234	Proteasome subunit beta type-5	Psmb5	264	28530	1	0	3	0	4	0
PSME3_MOUSE	PSME3_MOUSE	PSME3_MOUSE	P61290	Proteasome activator complex subunit 3	Psme3	254	29504	0	0	2	0	4	0
PUF60_MOUSE	PUF60_MOUSE	PUF60_MOUSE	Q3UEB3	Poly(U)-binding-splicing factor PUF60	Puf60	564	60245	0	0	2	0	4	0
Q5W9Z4_MUSMC	Q5W9Z4_MUSMC	Q5W9Z4_MUSMC	Q5W9Z4	Interphotoreceptor retinoid-binding protein	Rbp3	384	41718	0	0	1	0	4	0
Q9DC07_MOUSE	Q9DC07_MOUSE	Q9DC07_MOUSE	Q9DC07	Nebulette	Nebl	270	31111	4	0	7	0	4	0
RAB28_MOUSE	RAB28_MOUSE	RAB28_MOUSE	Q99KL7	Ras-related protein Rab-28	Rab28	221	24726	5	0	5	0	4	0
RAC1_MOUSE	RAC1_MOUSE	RAC1_MOUSE	P63001	Ras-related C3 botulinum toxin substrate 1	Rac1	192	21448	3	0	7	0	4	0
RBBP4_MOUSE	RBBP4_MOUSE	RBBP4_MOUSE	Q60972	Histone-binding protein RBBP4	Rbbp4	425	47653	8	0	4	0	4	0
RL22_MOUSE	RL22_MOUSE	RL22_MOUSE	P67984	60S ribosomal protein L22	Rpl22	128	14758	6	0	3	0	4	0
RL36A_MOUSE	RL36A_MOUSE	RL36A_MOUSE	P83882	60S ribosomal protein L36a	Rpl36a	106	12440	3	0	2	0	4	0
RM12_MOUSE	RM12_MOUSE	RM12_MOUSE	Q9DB15	39S ribosomal protein L12, mitochondrial	Mrpl12	201	21707	0	0	1	0	4	0
RPR1B_MOUSE	RPR1B_MOUSE	RPR1B_MOUSE	Q9CSU0	Regulation of nuclear pre-mRNA domain-containing protein 1B	Rprd1b	326	36881	6	0	5	0	4	0
RS10_MOUSE	RS10_MOUSE	RS10_MOUSE	P63325	40S ribosomal protein S10	Rps10	165	18914	2	0	5	0	4	0
RS20_MOUSE	RS20_MOUSE	RS20_MOUSE	P60867	40S ribosomal protein S20	Rps20	119	13372	4	0	4	0	4	0
RS27_MOUSE	RS27_MOUSE	RS27_MOUSE	Q6ZWU9	40S ribosomal protein S27	Rps27	84	9460	3	0	2	0	4	0
RS28_MOUSE	RS28_MOUSE	RS28_MOUSE	P62858	40S ribosomal protein S28	Rps28	69	7840	5	0	5	0	4	0
RU2A_MOUSE	RU2A_MOUSE	RU2A_MOUSE	P57784	U2 small nuclear ribonucleoprotein A'	Snrpa1	255	28355	8	0	9	0	4	0
S10A6_MOUSE	S10A6_MOUSE	S10A6_MOUSE	P14069	Protein S100-A6	S100a6	89	10050	4	0	2	0	4	0
SC61B_MOUSE	SC61B_MOUSE	SC61B_MOUSE	Q9CQS8	Protein transport protein Sec61 subunit beta	Sec61b	96	9957	4	0	5	0	4	0
SEP11_MOUSE	SEP11_MOUSE	SEP11_MOUSE	Q8C1B7	Septin-11	2023-09-11	431	49692	6	0	4	0	4	0
SF3B3_MOUSE	SF3B3_MOUSE	SF3B3_MOUSE	Q921M3	Splicing factor 3B subunit 3	Sf3b3	1217	135543	4	0	8	0	4	0
SMU1_MOUSE	SMU1_MOUSE	SMU1_MOUSE	Q3UKJ7	WD40 repeat-containing protein SMU1	Smu1	513	57540	8	0	7	0	4	0
SNRPA_MOUSE	SNRPA_MOUSE	SNRPA_MOUSE	Q62189	U1 small nuclear ribonucleoprotein A	Snrpa	287	31833	3	0	4	0	4	0
SNTB1_MOUSE	SNTB1_MOUSE	SNTB1_MOUSE	Q99L88	Beta-1-syntrophin	Sntb1	537	58077	8	0	12	0	4	0
TCP4_MOUSE	TCP4_MOUSE	TCP4_MOUSE	P11031	Activated RNA polymerase II transcriptional coactivator p15	Sub1	127	14426	5	0	3	0	4	0
TCPR1_MOUSE	TCPR1_MOUSE	TCPR1_MOUSE	Q80VP0	Tectonin beta-propeller repeat-containing protein 1	Tecpr1	1166	130258	0	0	12	0	4	0
THOC4_MOUSE	THOC4_MOUSE	THOC4_MOUSE	O08583	THO complex subunit 4	Thoc4	255	26938	2	0	3	0	4	0
TPPC5_MOUSE	TPPC5_MOUSE	TPPC5_MOUSE	Q9CQA1	Trafficking protein particle complex subunit 5	Trappc5	188	20793	4	0	6	0	4	0
TWF2_MOUSE	TWF2_MOUSE	TWF2_MOUSE	Q9Z0P5	Twinfilin-2	Twf2	349	39468	4	0	4	0	4	0
UBA1_MOUSE	UBA1_MOUSE	UBA1_MOUSE	Q02053	Ubiquitin-like modifier-activating enzyme 1	Uba1	1058	117802	3	0	8	0	4	0
VATD_MOUSE	VATD_MOUSE	VATD_MOUSE	P57746	V-type proton ATPase subunit D	Atp6v1d	247	28367	4	0	10	0	4	0
VATF_MOUSE	VATF_MOUSE	VATF_MOUSE	Q9D1K2	V-type proton ATPase subunit F	Atp6v1f	119	13369	5	0	2	0	4	0
VIP_MOUSE	VIP_MOUSE	VIP_MOUSE	P32648	VIP peptides	Vip	170	19047	0	0	3	0	4	0
5NTD_MOUSE	5NTD_MOUSE	5NTD_MOUSE	Q61503	5'-nucleotidase	Nt5e	576	63860	3	0	5	0	3	0
A0AUN8_MOUSE	A0AUN8_MOUSE	A0AUN8_MOUSE	A0AUN8	Lmod3 protein	Lmod3	90	10374	4	0	7	0	3	0
A2ACQ1_MOUSE	A2ACQ1_MOUSE	A2ACQ1_MOUSE	A2ACQ1	DEAH (Asp-Glu-Ala-His) box polypeptide 35	Dhx35	703	78735	2	0	0	0	3	0
A6H5U5_MOUSE	A6H5U5_MOUSE	A6H5U5_MOUSE	A6H5U5	Lrrfip1 protein	Lrrfip1	663	75099	4	0	2	0	3	0
AKAP2_MOUSE	AKAP2_MOUSE	AKAP2_MOUSE	O54931	A-kinase anchor protein 2	Akap2	893	98573	5	0	3	0	3	0
ANK1_MOUSE	ANK1_MOUSE	ANK1_MOUSE	Q02357	Ankyrin-1	Ank1	1862	204215	7	0	6	0	3	0
ANXA5_MOUSE	ANXA5_MOUSE	ANXA5_MOUSE	P48036	Annexin A5	Anxa5	319	35750	1	0	3	0	3	0
AP3S1_MOUSE	AP3S1_MOUSE	AP3S1_MOUSE	Q9DCR2	AP-3 complex subunit sigma-1	Ap3s1	193	21730	2	0	3	0	3	0
ARL8A_MOUSE	ARL8A_MOUSE	ARL8A_MOUSE	Q8VEH3	ADP-ribosylation factor-like protein 8A	Arl8a	186	21388	2	0	4	0	3	0
ASGL1_MOUSE	ASGL1_MOUSE	ASGL1_MOUSE	Q8C0M9	L-asparaginase	Asrgl1	326	33948	6	0	7	0	3	0
B2RWC4_MOUSE	B2RWC4_MOUSE	B2RWC4_MOUSE	B2RWC4	Gm88 protein	Gm88	316	33453	1	0	8	0	3	0
B2RY03_MOUSE	B2RY03_MOUSE	B2RY03_MOUSE	B2RY03	Synaptopodin 2	Synpo2	1257	135733	9	0	8	0	3	0
B6ZHC5_MOUSE	B6ZHC5_MOUSE	B6ZHC5_MOUSE	B6ZHC5	Erythrocyte protein band 4.1-like 2	Epb4.1l2	794	88484	4	0	2	0	3	0
B9EKP8_MOUSE	B9EKP8_MOUSE	B9EKP8_MOUSE	B9EKP8	Sorbs2 protein	Sorbs2	1214	136189	5	0	5	0	3	0
BAF_MOUSE	BAF_MOUSE	BAF_MOUSE	O54962	Barrier-to-autointegration factor	Banf1	89	10102	1	0	2	0	3	0
BLMH_MOUSE	BLMH_MOUSE	BLMH_MOUSE	Q8R016	Bleomycin hydrolase	Blmh	455	52508	0	0	0	0	3	0
CANB1_MOUSE	CANB1_MOUSE	CANB1_MOUSE	Q63810	Calcineurin subunit B type 1	Ppp3r1	170	19298	6	0	6	0	3	0
CASQ2_MOUSE	CASQ2_MOUSE	CASQ2_MOUSE	O09161	Calsequestrin-2	Casq2	415	48173	3	0	4	0	3	0
CDC37_MOUSE	CDC37_MOUSE	CDC37_MOUSE	Q61081	Hsp90 co-chaperone Cdc37	Cdc37	379	44591	4	0	1	0	3	0
CE120_MOUSE	CE120_MOUSE	CE120_MOUSE	Q7TSG1	Centrosomal protein of 120 kDa	Cep120	988	112573	0	0	2	0	3	0
CETN2_MOUSE	CETN2_MOUSE	CETN2_MOUSE	Q9R1K9	Centrin-2	Cetn2	172	19795	3	0	5	0	3	0
CETN3_MOUSE	CETN3_MOUSE	CETN3_MOUSE	O35648	Centrin-3	Cetn3	167	19517	3	0	4	0	3	0
CF125_MOUSE	CF125_MOUSE	CF125_MOUSE	Q9CQY6	Uncharacterized protein C6orf125 homolog	--	136	16319	4	0	2	0	3	0
CHM4B_MOUSE	CHM4B_MOUSE	CHM4B_MOUSE	Q9D8B3	Charged multivesicular body protein 4b	Chmp4b	224	24934	5	0	4	0	3	0
CING_MOUSE	CING_MOUSE	CING_MOUSE	P59242	Cingulin	Cgn	1191	136439	14	0	18	0	3	0
CISD1_MOUSE	CISD1_MOUSE	CISD1_MOUSE	Q91WS0	CDGSH iron-sulfur domain-containing protein 1	Cisd1	108	12096	3	0	4	0	3	0
CLCA_MOUSE	CLCA_MOUSE	CLCA_MOUSE	O08585	Clathrin light chain A	Clta	235	25555	15	0	8	0	3	0
CLCB_MOUSE	CLCB_MOUSE	CLCB_MOUSE	Q6IRU5	Clathrin light chain B	Cltb	229	25170	4	0	4	0	3	0
CNN2_MOUSE	CNN2_MOUSE	CNN2_MOUSE	Q08093	Calponin-2	Cnn2	305	33153	3	0	3	0	3	0
CNN3_MOUSE	CNN3_MOUSE	CNN3_MOUSE	Q9DAW9	Calponin-3	Cnn3	330	36426	5	0	5	0	3	0
CPLX4_MOUSE	CPLX4_MOUSE	CPLX4_MOUSE	Q80WM3	Complexin-4	Cplx4	160	18349	4	0	4	0	3	0
CRX_MOUSE	CRX_MOUSE	CRX_MOUSE	O54751	Cone-rod homeobox protein	Crx	299	32372	6	0	5	0	3	0
CSRP1_MOUSE	CSRP1_MOUSE	CSRP1_MOUSE	P97315	Cysteine and glycine-rich protein 1	Csrp1	193	20582	6	0	9	0	3	0
CT2NL_MOUSE	CT2NL_MOUSE	CT2NL_MOUSE	Q99LJ0	CTTNBP2 N-terminal-like protein	Cttnbp2nl	638	69837	16	0	10	0	3	0
CX7A1_MOUSE	CX7A1_MOUSE	CX7A1_MOUSE	P56392	Cytochrome c oxidase subunit 7A1, mitochondrial	Cox7a1	80	8985	1	0	2	0	3	0
CYBP_MOUSE	CYBP_MOUSE	CYBP_MOUSE	Q9CXW3	Calcyclin-binding protein	Cacybp	229	26508	4	0	4	0	3	0
D3YU05_MOUSE	D3YU05_MOUSE	D3YU05_MOUSE	D3YU05	Glyceraldehyde-3-phosphate dehydrogenase	Gm6316	339	36539	2	0	3	0	3	0
D3YUP5_MOUSE	D3YUP5_MOUSE	D3YUP5_MOUSE	D3YUP5	Uncharacterized protein	Exoc3l2	224	25389	0	0	1	0	3	0
D3YWT1_MOUSE	D3YWT1_MOUSE	D3YWT1_MOUSE	D3YWT1	MCG11326, isoform CRA_b	Hnrnph3	331	35179	1	0	3	0	3	0
D3YZQ7_MOUSE	D3YZQ7_MOUSE	D3YZQ7_MOUSE	D3YZQ7	Uncharacterized protein	Rdh5	175	18729	1	0	3	0	3	0
D3Z4W5_MOUSE	D3Z4W5_MOUSE	D3Z4W5_MOUSE	D3Z4W5	Uncharacterized protein	1700074P13Rik	176	20149	5	0	5	0	3	0
D9J303_MOUSE	D9J303_MOUSE	D9J303_MOUSE	D9J303	ENH isoform 3a	Pdlim5	234	25885	1	0	2	0	3	0
DAAM1_MOUSE	DAAM1_MOUSE	DAAM1_MOUSE	Q8BPM0	Disheveled-associated activator of morphogenesis 1	Daam1	1077	123363	4	0	5	0	3	0
DBPA_MOUSE	DBPA_MOUSE	DBPA_MOUSE	Q9JKB3	DNA-binding protein A	Csda	361	38811	4	0	2	0	3	0
DDAH2_MOUSE	DDAH2_MOUSE	DDAH2_MOUSE	Q99LD8	N(G),N(G)-dimethylarginine dimethylaminohydrolase 2	Ddah2	285	29644	7	0	5	0	3	0
DHB11_MOUSE	DHB11_MOUSE	DHB11_MOUSE	Q9EQ06	Estradiol 17-beta-dehydrogenase 11	Hsd17b11	298	32878	2	0	3	0	3	0
DHB8_MOUSE	DHB8_MOUSE	DHB8_MOUSE	P50171	Estradiol 17-beta-dehydrogenase 8	Hsd17b8	259	26586	5	0	7	0	3	0
DHRS4_MOUSE	DHRS4_MOUSE	DHRS4_MOUSE	Q99LB2	Dehydrogenase/reductase SDR family member 4	Dhrs4	279	29910	1	0	4	0	3	0
DLRB1_MOUSE	DLRB1_MOUSE	DLRB1_MOUSE	P62627	Dynein light chain roadblock-type 1	Dynlrb1	96	10989	5	0	5	0	3	0
DMXL2_MOUSE	DMXL2_MOUSE	DMXL2_MOUSE	Q8BPN8	DmX-like protein 2	Dmxl2	3032	338190	6	0	5	0	3	0
DNJA3_MOUSE	DNJA3_MOUSE	DNJA3_MOUSE	Q99M87	DnaJ homolog subfamily A member 3, mitochondrial	Dnaja3	480	52440	2	0	5	0	3	0
DTNA_MOUSE	DTNA_MOUSE	DTNA_MOUSE	Q9D2N4	Dystrobrevin alpha	Dtna	746	84062	3	0	4	0	3	0
E0CXS4_MOUSE	E0CXS4_MOUSE	E0CXS4_MOUSE	E0CXS4	Uncharacterized protein	Grip2	1001	107642	0	0	1	0	3	0
E41L1_MOUSE	E41L1_MOUSE	E41L1_MOUSE	Q9Z2H5	Band 4.1-like protein 1	Epb41l1	879	98309	6	0	6	0	3	0
E9Q103_MOUSE	E9Q103_MOUSE	E9Q103_MOUSE	E9Q103	Uncharacterized protein	Sipa1l3	953	104481	9	0	4	0	3	0
E9Q2W9_MOUSE	E9Q2W9_MOUSE	E9Q2W9_MOUSE	E9Q2W9	Uncharacterized protein	Actn4	518	59894	3	0	4	0	3	0
ECI1_MOUSE	ECI1_MOUSE	ECI1_MOUSE	P42125	Enoyl-CoA delta isomerase 1, mitochondrial	Eci1	289	32076	6	0	7	0	3	0
EHD4_MOUSE	EHD4_MOUSE	EHD4_MOUSE	Q9EQP2	EH domain-containing protein 4	Ehd4	541	61477	6	0	0	0	3	0
EIF3D_MOUSE	EIF3D_MOUSE	EIF3D_MOUSE	O70194	Eukaryotic translation initiation factor 3 subunit D	Eif3d	548	63985	5	0	5	0	3	0
ENPL_MOUSE	ENPL_MOUSE	ENPL_MOUSE	P08113	Endoplasmin	Hsp90b1	802	92470	2	0	5	0	3	0
ENY2_MOUSE	ENY2_MOUSE	ENY2_MOUSE	Q9JIX0	Enhancer of yellow 2 transcription factor homolog	Eny2	101	11528	4	0	3	0	3	0
ERD21_MOUSE	ERD21_MOUSE	ERD21_MOUSE	Q99JH8	ER lumen protein retaining receptor 1	Kdelr1	212	24558	0	0	4	0	3	0
F164A_MOUSE	F164A_MOUSE	F164A_MOUSE	Q8BJH1	Protein FAM164A	Fam164a	324	35150	2	0	1	0	3	0
F7D9C4_MOUSE	F7D9C4_MOUSE	F7D9C4_MOUSE	F7D9C4	Uncharacterized protein	Lama2	1284	141164	3	0	2	0	3	0
FA83A_MOUSE	FA83A_MOUSE	FA83A_MOUSE	Q8K2P2	Protein FAM83A	Fam83a	436	48190	5	0	2	0	3	0
FHL1_MOUSE	FHL1_MOUSE	FHL1_MOUSE	P97447	Four and a half LIM domains protein 1	Fhl1	280	31887	6	0	8	0	3	0
FIS1_MOUSE	FIS1_MOUSE	FIS1_MOUSE	Q9CQ92	Mitochondrial fission 1 protein	Fis1	152	17007	2	0	2	0	3	0
G6PI_MOUSE	G6PI_MOUSE	G6PI_MOUSE	P06745	Glucose-6-phosphate isomerase	Gpi	558	62763	2	0	4	0	3	0
GAR1_MOUSE	GAR1_MOUSE	GAR1_MOUSE	Q9CY66	H/ACA ribonucleoprotein complex subunit 1	Gar1	231	23472	3	0	2	0	3	0
GBB2_MOUSE	GBB2_MOUSE	GBB2_MOUSE	P62880	Guanine nucleotide-binding protein G(I)/G(S)/G(T) subunit beta-2	Gnb2	340	37329	3	0	3	0	3	0
GBB5_MOUSE	GBB5_MOUSE	GBB5_MOUSE	P62881	Guanine nucleotide-binding protein subunit beta-5	Gnb5	395	43562	0	0	1	0	3	0
GBG11_MOUSE	GBG11_MOUSE	GBG11_MOUSE	P61953	Guanine nucleotide-binding protein G(I)/G(S)/G(O) subunit gamma-11	Gng11	73	8480	1	0	1	0	3	0
GBG12_MOUSE	GBG12_MOUSE	GBG12_MOUSE	Q9DAS9	Guanine nucleotide-binding protein G(I)/G(S)/G(O) subunit gamma-12	Gng12	72	7996	4	0	3	0	3	0
GNAZ_MOUSE	GNAZ_MOUSE	GNAZ_MOUSE	O70443	Guanine nucleotide-binding protein G(z) subunit alpha	Gnaz	355	40847	4	0	9	0	3	0
GSK3B_MOUSE	GSK3B_MOUSE	GSK3B_MOUSE	Q9WV60	Glycogen synthase kinase-3 beta	Gsk3b	420	46707	1	0	3	0	3	0
H2A2B_MOUSE	H2A2B_MOUSE	H2A2B_MOUSE	Q64522	Histone H2A type 2-B	Hist2h2ab	130	14012	2	0	1	0	3	0
H2AV_MOUSE	H2AV_MOUSE	H2AV_MOUSE	Q3THW5	Histone H2A.V	H2afv	128	13507	3	0	5	0	3	0
H2AW_MOUSE	H2AW_MOUSE	H2AW_MOUSE	Q8CCK0	Core histone macro-H2A.2	H2afy2	372	40090	3	0	2	0	3	0
HKDC1_MOUSE	HKDC1_MOUSE	HKDC1_MOUSE	Q91W97	Putative hexokinase HKDC1	Hkdc1	915	102253	3	0	2	0	3	0
HMGN2_MOUSE	HMGN2_MOUSE	HMGN2_MOUSE	P09602	Non-histone chromosomal protein HMG-17	Hmgn2	90	9422	1	0	1	0	3	0
HNRLL_MOUSE	HNRLL_MOUSE	HNRLL_MOUSE	Q921F4	Heterogeneous nuclear ribonucleoprotein L-like	Hnrpll	591	64121	6	0	4	0	3	0
HPCA_MOUSE	HPCA_MOUSE	HPCA_MOUSE	P84075	Neuron-specific calcium-binding protein hippocalcin	Hpca	193	22426	2	0	2	0	3	0
HTRA3_MOUSE	HTRA3_MOUSE	HTRA3_MOUSE	Q9D236	Probable serine protease HTRA3	Htra3	459	49146	0	0	0	0	3	0
IF6_MOUSE	IF6_MOUSE	IF6_MOUSE	O55135	Eukaryotic translation initiation factor 6	Eif6	245	26509	1	0	2	0	3	0
IMPA1_MOUSE	IMPA1_MOUSE	IMPA1_MOUSE	O55023	Inositol monophosphatase 1	Impa1	277	30434	5	0	6	0	3	0
IQGA2_MOUSE	IQGA2_MOUSE	IQGA2_MOUSE	Q3UQ44	Ras GTPase-activating-like protein IQGAP2	Iqgap2	1575	180518	11	0	13	0	3	0
K1462_MOUSE	K1462_MOUSE	K1462_MOUSE	Q5DTX6	Uncharacterized protein KIAA1462	Kiaa1462	1320	144789	8	0	13	0	3	0
K1C24_MOUSE	K1C24_MOUSE	K1C24_MOUSE	A1L317	Keratin, type I cytoskeletal 24	Krt24	512	54037	3	0	5	0	3	0
K2C7_MOUSE	K2C7_MOUSE	K2C7_MOUSE	Q9DCV7	Keratin, type II cytoskeletal 7	Krt7	457	50706	6	10	2	9	3	11
KAD1_MOUSE	KAD1_MOUSE	KAD1_MOUSE	Q9R0Y5	Adenylate kinase isoenzyme 1	Ak1	194	21538	3	0	4	0	3	0
KAPCA_MOUSE	KAPCA_MOUSE	KAPCA_MOUSE	P05132	cAMP-dependent protein kinase catalytic subunit alpha	Prkaca	351	40568	2	0	2	0	3	0
KC1D_MOUSE	KC1D_MOUSE	KC1D_MOUSE	Q9DC28	Casein kinase I isoform delta	Csnk1d	415	47313	2	0	1	0	3	0
KCAB1_MOUSE	KCAB1_MOUSE	KCAB1_MOUSE	P63143	Voltage-gated potassium channel subunit beta-1	Kcnab1	401	44720	1	0	4	0	3	0
KCRU_MOUSE	KCRU_MOUSE	KCRU_MOUSE	P30275	Creatine kinase U-type, mitochondrial	Ckmt1	418	47001	1	0	1	0	3	0
KHDR1_MOUSE	KHDR1_MOUSE	KHDR1_MOUSE	Q60749	KH domain-containing, RNA-binding, signal transduction-associated protein 1	Khdrbs1	443	48367	5	0	2	0	3	0
KIRR1_MOUSE	KIRR1_MOUSE	KIRR1_MOUSE	Q80W68	Kin of IRRE-like protein 1	Kirrel	789	87171	0	0	4	0	3	0
KRT35_MOUSE	KRT35_MOUSE	KRT35_MOUSE	Q497I4	Keratin, type I cuticular Ha5	Krt35	455	50527	0	0	4	0	3	0
KRT81_HUMANC	KRT81_HUMANC	--	--	--	--	--	--	0	0	3	0	3	0
KRT82_MOUSE	KRT82_MOUSE	KRT82_MOUSE	Q99M74	Keratin, type II cuticular Hb2	Krt82	516	57137	0	0	3	0	3	0
KT3K_MOUSE	KT3K_MOUSE	KT3K_MOUSE	Q8K274	Ketosamine-3-kinase	Fn3krp	309	34466	5	0	3	0	3	0
LAMA4_MOUSE	LAMA4_MOUSE	LAMA4_MOUSE	P97927	Laminin subunit alpha-4	Lama4	1816	201808	2	0	1	0	3	0
LEG9_MOUSE	LEG9_MOUSE	LEG9_MOUSE	O08573	Galectin-9	Lgals9	353	40033	0	0	1	0	3	0
LIPB1_MOUSE	LIPB1_MOUSE	LIPB1_MOUSE	Q8C8U0	Liprin-beta-1	Ppfibp1	969	108534	1	0	3	0	3	0
LSM12_MOUSE	LSM12_MOUSE	LSM12_MOUSE	Q9D0R8	Protein LSM12 homolog	Lsm12	195	21699	3	0	6	0	3	0
LSM2_MOUSE	LSM2_MOUSE	LSM2_MOUSE	O35900	U6 snRNA-associated Sm-like protein LSm2	Lsm2	95	10833	3	0	3	0	3	0
LSM6_MOUSE	LSM6_MOUSE	LSM6_MOUSE	P62313	U6 snRNA-associated Sm-like protein LSm6	Lsm6	80	9127	2	0	2	0	3	0
LTOR1_MOUSE	LTOR1_MOUSE	LTOR1_MOUSE	Q9CQ22	Ragulator complex protein LAMTOR1	Lamtor1	161	17747	2	0	0	0	3	0
LYRM4_MOUSE	LYRM4_MOUSE	LYRM4_MOUSE	Q8K215	LYR motif-containing protein 4	Lyrm4	91	10853	4	0	2	0	3	0
MARE2_MOUSE	MARE2_MOUSE	MARE2_MOUSE	Q8R001	Microtubule-associated protein RP/EB family member 2	Mapre2	326	36944	3	0	3	0	3	0
MARK1_MOUSE	MARK1_MOUSE	MARK1_MOUSE	Q8VHJ5	Serine/threonine-protein kinase MARK1	Mark1	795	88330	3	0	3	0	3	0
MDHC_MOUSE	MDHC_MOUSE	MDHC_MOUSE	P14152	Malate dehydrogenase, cytoplasmic	Mdh1	334	36509	5	0	6	0	3	0
MTA2_MOUSE	MTA2_MOUSE	MTA2_MOUSE	Q9R190	Metastasis-associated protein MTA2	Mta2	668	75026	10	0	6	0	3	0
MTX2_MOUSE	MTX2_MOUSE	MTX2_MOUSE	O88441	Metaxin-2	Mtx2	263	29756	1	0	2	0	3	0
MYADM_MOUSE	MYADM_MOUSE	MYADM_MOUSE	O35682	Myeloid-associated differentiation marker	Myadm	320	35282	2	0	4	0	3	0
MYG_MOUSE	MYG_MOUSE	MYG_MOUSE	P04247	Myoglobin	Mb	154	17068	4	0	4	0	3	0
NDK3_MOUSE	NDK3_MOUSE	NDK3_MOUSE	Q9WV85	Nucleoside diphosphate kinase 3	Nme3	169	19098	3	0	1	0	3	0
NDUA5_MOUSE	NDUA5_MOUSE	NDUA5_MOUSE	Q9CPP6	NADH dehydrogenase [ubiquinone] 1 alpha subcomplex subunit 5	Ndufa5	116	13359	4	0	2	0	3	0
NDUAC_MOUSE	NDUAC_MOUSE	NDUAC_MOUSE	Q7TMF3	NADH dehydrogenase [ubiquinone] 1 alpha subcomplex subunit 12	Ndufa12	145	17085	2	0	3	0	3	0
NDUB4_MOUSE	NDUB4_MOUSE	NDUB4_MOUSE	Q9CQC7	NADH dehydrogenase [ubiquinone] 1 beta subcomplex subunit 4	Ndufb4	129	15080	4	0	3	0	3	0
NOP56_MOUSE	NOP56_MOUSE	NOP56_MOUSE	Q9D6Z1	Nucleolar protein 56	Nop56	580	64460	4	0	5	0	3	0
NTRI_MOUSE	NTRI_MOUSE	NTRI_MOUSE	Q99PJ0	Neurotrimin	Ntm	344	37982	2	0	3	0	3	0
OGT1_MOUSE	OGT1_MOUSE	OGT1_MOUSE	Q8CGY8	UDP-N-acetylglucosamine--peptide N-acetylglucosaminyltransferase 110 kDa subunit	Ogt	1046	116945	0	0	1	0	3	0
OTUB1_MOUSE	OTUB1_MOUSE	OTUB1_MOUSE	Q7TQI3	Ubiquitin thioesterase OTUB1	Otub1	271	31268	5	0	4	0	3	0
P66A_MOUSE	P66A_MOUSE	P66A_MOUSE	Q8CHY6	Transcriptional repressor p66 alpha	Gatad2a	629	67330	8	0	4	0	3	0
PAIRB_MOUSE	PAIRB_MOUSE	PAIRB_MOUSE	Q9CY58	Plasminogen activator inhibitor 1 RNA-binding protein	Serbp1	407	44711	7	0	2	0	3	0
PAWR_MOUSE	PAWR_MOUSE	PAWR_MOUSE	Q925B0	PRKC apoptosis WT1 regulator protein	Pawr	333	35906	6	0	6	0	3	0
PCBP3_MOUSE	PCBP3_MOUSE	PCBP3_MOUSE	P57722	Poly(rC)-binding protein 3	Pcbp3	371	39291	5	0	5	0	3	0
PGES2_MOUSE	PGES2_MOUSE	PGES2_MOUSE	Q8BWM0	Prostaglandin E synthase 2	Ptges2	384	43321	4	0	5	0	3	0
PKHA6_MOUSE	PKHA6_MOUSE	PKHA6_MOUSE	Q7TQG1	Pleckstrin homology domain-containing family A member 6	Plekha6	1173	131420	10	0	11	0	3	0
PKHG6_MOUSE	PKHG6_MOUSE	PKHG6_MOUSE	Q8R0J1	Pleckstrin homology domain-containing family G member 6	Plekhg6	787	89143	7	0	4	0	3	0
PLST_MOUSE	PLST_MOUSE	PLST_MOUSE	Q99K51	Plastin-3	Pls3	630	70738	12	0	5	0	3	0
PM14_MOUSE	PM14_MOUSE	PM14_MOUSE	P59708	Pre-mRNA branch site protein p14	Sf3b14	125	14584	4	0	3	0	3	0
PPN_MOUSE	PPN_MOUSE	PPN_MOUSE	Q9EPX2	Papilin	Papln	1280	138896	5	0	1	0	3	0
PRDX4_MOUSE	PRDX4_MOUSE	PRDX4_MOUSE	O08807	Peroxiredoxin-4	Prdx4	274	31050	4	0	4	0	3	0
PRPS1_MOUSE	PRPS1_MOUSE	PRPS1_MOUSE	Q9D7G0	Ribose-phosphate pyrophosphokinase 1	Prps1	318	34832	8	0	6	0	3	0
PRS10_MOUSE	PRS10_MOUSE	PRS10_MOUSE	P62334	26S protease regulatory subunit 10B	Psmc6	389	44170	1	0	2	0	3	0
PRS7_MOUSE	PRS7_MOUSE	PRS7_MOUSE	P46471	26S protease regulatory subunit 7	Psmc2	433	48645	0	0	1	0	3	0
PRVA_MOUSE	PRVA_MOUSE	PRVA_MOUSE	P32848	Parvalbumin alpha	Pvalb	110	11929	1	0	1	0	3	0
PSA1_MOUSE	PSA1_MOUSE	PSA1_MOUSE	Q9R1P4	Proteasome subunit alpha type-1	Psma1	263	29544	2	0	0	0	3	0
PSMD5_MOUSE	PSMD5_MOUSE	PSMD5_MOUSE	Q8BJY1	26S proteasome non-ATPase regulatory subunit 5	Psmd5	504	55969	5	0	1	0	3	0
PTGDS_MOUSE	PTGDS_MOUSE	PTGDS_MOUSE	O09114	Prostaglandin-H2 D-isomerase	Ptgds	189	21064	0	0	3	0	3	0
PUR8_MOUSE	PUR8_MOUSE	PUR8_MOUSE	P54822	Adenylosuccinate lyase	Adsl	484	54863	5	0	2	0	3	0
Q3TZN6_MOUSE	Q3TZN6_MOUSE	Q3TZN6_MOUSE	Q3TZN6	Putative uncharacterized protein	Spnb2	642	75186	7	0	8	0	3	0
Q3U7K7_MOUSE	Q3U7K7_MOUSE	Q3U7K7_MOUSE	Q3U7K7	Uncharacterized protein	Trim21	462	53325	4	0	5	0	3	0
Q6DI63_MOUSE	Q6DI63_MOUSE	Q6DI63_MOUSE	Q6DI63	Complement component 1, q subcomponent, C chain	C1qc	246	25990	3	0	3	0	3	0
Q8BN04_MOUSE	Q8BN04_MOUSE	Q8BN04_MOUSE	Q8BN04	Putative uncharacterized protein	Htra1	218	23518	0	0	1	0	3	0
QCR1_MOUSE	QCR1_MOUSE	QCR1_MOUSE	Q9CZ13	Cytochrome b-c1 complex subunit 1, mitochondrial	Uqcrc1	480	52848	2	0	1	0	3	0
QCR2_MOUSE	QCR2_MOUSE	QCR2_MOUSE	Q9DB77	Cytochrome b-c1 complex subunit 2, mitochondrial	Uqcrc2	453	48232	2	0	1	0	3	0
QCR9_MOUSE	QCR9_MOUSE	QCR9_MOUSE	Q8R1I1	Cytochrome b-c1 complex subunit 9	Uqcr10	64	7445	2	0	1	0	3	0
QIL1_MOUSE	QIL1_MOUSE	QIL1_MOUSE	Q8R404	Protein QIL1	Qil1	119	13372	6	0	5	0	3	0
R9BP_MOUSE	R9BP_MOUSE	R9BP_MOUSE	Q148R9	Regulator of G-protein signaling 9-binding protein	Rgs9bp	237	25175	4	0	5	0	3	0
RAB6A_MOUSE	RAB6A_MOUSE	RAB6A_MOUSE	P35279	Ras-related protein Rab-6A	Rab6a	208	23588	1	0	3	0	3	0
RAP1A_MOUSE	RAP1A_MOUSE	RAP1A_MOUSE	P62835	Ras-related protein Rap-1A	Rap1a	184	20986	0	0	3	0	3	0
RB11A_MOUSE	RB11A_MOUSE	RB11A_MOUSE	P62492	Ras-related protein Rab-11A	Rab11a	216	24392	2	0	3	0	3	0
RBPMS_MOUSE	RBPMS_MOUSE	RBPMS_MOUSE	Q9WVB0	RNA-binding protein with multiple splicing	Rbpms	197	21749	2	0	2	0	3	0
RED_MOUSE	RED_MOUSE	RED_MOUSE	Q9Z1M8	Protein Red	Ik	557	65612	7	0	4	0	3	0
RENT1_MOUSE	RENT1_MOUSE	RENT1_MOUSE	Q9EPU0	Regulator of nonsense transcripts 1	Upf1	1124	123960	4	0	6	0	3	0
RGR_MOUSE	RGR_MOUSE	RGR_MOUSE	Q9Z2B3	RPE-retinal G protein-coupled receptor	Rgr	291	32124	4	0	4	0	3	0
RINI_MOUSE	RINI_MOUSE	RINI_MOUSE	Q91VI7	Ribonuclease inhibitor	Rnh1	456	49813	2	0	2	0	3	0
RL10_MOUSE	RL10_MOUSE	RL10_MOUSE	Q6ZWV3	60S ribosomal protein L10	Rpl10	214	24602	3	0	4	0	3	0
ROGDI_MOUSE	ROGDI_MOUSE	ROGDI_MOUSE	Q3TDK6	Protein rogdi homolog	Rogdi	287	32098	4	0	4	0	3	0
RS30_MOUSE	RS30_MOUSE	RS30_MOUSE	P62862	40S ribosomal protein S30	Fau	59	6647	4	0	4	0	3	0
RTN4_MOUSE	RTN4_MOUSE	RTN4_MOUSE	Q99P72	Reticulon-4	Rtn4	1162	126606	2	0	3	0	3	0
RUXG_MOUSE	RUXG_MOUSE	RUXG_MOUSE	P62309	Small nuclear ribonucleoprotein G	Snrpg	76	8495	5	0	3	0	3	0
S27A1_MOUSE	S27A1_MOUSE	S27A1_MOUSE	Q60714	Long-chain fatty acid transport protein 1	Slc27a1	646	71272	6	0	2	0	3	0
SDF2_MOUSE	SDF2_MOUSE	SDF2_MOUSE	Q9DCT5	Stromal cell-derived factor 2	Sdf2	211	23157	3	0	6	0	3	0
SDOS_MOUSE	SDOS_MOUSE	SDOS_MOUSE	Q8VHN8	Protein syndesmos	Nudt16l1	211	23412	0	0	3	0	3	0
SF3B1_MOUSE	SF3B1_MOUSE	SF3B1_MOUSE	Q99NB9	Splicing factor 3B subunit 1	Sf3b1	1304	145808	3	0	6	0	3	0
SF3B4_MOUSE	SF3B4_MOUSE	SF3B4_MOUSE	Q8QZY9	Splicing factor 3B subunit 4	Sf3b4	424	44353	4	0	3	0	3	0
SF3B5_MOUSE	SF3B5_MOUSE	SF3B5_MOUSE	Q923D4	Splicing factor 3B subunit 5	Sf3b5	86	10118	4	0	3	0	3	0
SH3L1_MOUSE	SH3L1_MOUSE	SH3L1_MOUSE	Q9JJU8	SH3 domain-binding glutamic acid-rich-like protein	Sh3bgrl	114	12810	6	6	5	3	3	1
SMTN_MOUSE	SMTN_MOUSE	SMTN_MOUSE	Q921U8	Smoothelin	Smtn	923	100283	4	0	2	0	3	0
SNP47_MOUSE	SNP47_MOUSE	SNP47_MOUSE	Q8R570	Synaptosomal-associated protein 47	Snap47	413	46521	3	0	2	0	3	0
SNR40_MOUSE	SNR40_MOUSE	SNR40_MOUSE	Q6PE01	U5 small nuclear ribonucleoprotein 40 kDa protein	Snrnp40	358	39273	5	0	4	0	3	0
SPB6_MOUSE	SPB6_MOUSE	SPB6_MOUSE	Q60854	Serpin B6	Serpinb6	378	42596	3	0	3	0	3	0
SPIR1_MOUSE	SPIR1_MOUSE	SPIR1_MOUSE	Q52KF3	Protein spire homolog 1	Spire1	598	68446	2	0	3	0	3	0
SRPRB_MOUSE	SRPRB_MOUSE	SRPRB_MOUSE	P47758	Signal recognition particle receptor subunit beta	Srprb	269	29577	4	0	4	0	3	0
SRSF4_MOUSE	SRSF4_MOUSE	SRSF4_MOUSE	Q8VE97	Serine/arginine-rich splicing factor 4	Srsf4	489	55976	1	0	5	0	3	0
STOM_MOUSE	STOM_MOUSE	STOM_MOUSE	P54116	Erythrocyte band 7 integral membrane protein	Stom	284	31373	1	0	2	0	3	0
SV2A_MOUSE	SV2A_MOUSE	SV2A_MOUSE	Q9JIS5	Synaptic vesicle glycoprotein 2A	Sv2a	742	82642	9	0	7	0	3	0
SYDC_MOUSE	SYDC_MOUSE	SYDC_MOUSE	Q922B2	Aspartyl-tRNA synthetase, cytoplasmic	Dars	501	57144	5	0	3	0	3	0
SYFA_MOUSE	SYFA_MOUSE	SYFA_MOUSE	Q8C0C7	Phenylalanyl-tRNA synthetase alpha chain	Farsa	508	57595	7	0	3	0	3	0
SYPH_MOUSE	SYPH_MOUSE	SYPH_MOUSE	Q62277	Synaptophysin	Syp	314	34022	4	0	2	0	3	0
TBCB_MOUSE	TBCB_MOUSE	TBCB_MOUSE	Q9D1E6	Tubulin-folding cofactor B	Tbcb	244	27384	0	0	2	0	3	0
TCPE_MOUSE	TCPE_MOUSE	TCPE_MOUSE	P80316	T-complex protein 1 subunit epsilon	Cct5	541	59620	5	0	4	0	3	0
TECR_MOUSE	TECR_MOUSE	TECR_MOUSE	Q9CY27	Trans-2,3-enoyl-CoA reductase	Tecr	308	36088	4	0	7	0	3	0
THTM_MOUSE	THTM_MOUSE	THTM_MOUSE	Q99J99	3-mercaptopyruvate sulfurtransferase	Mpst	297	33021	6	0	0	0	3	0
TKTL1_MOUSE	TKTL1_MOUSE	TKTL1_MOUSE	Q99MX0	Transketolase-like protein 1	Tktl1	595	65241	3	0	7	0	3	0
TMED3_MOUSE	TMED3_MOUSE	TMED3_MOUSE	Q78IS1	Transmembrane emp24 domain-containing protein 3	Tmed3	221	25463	0	0	5	0	3	0
TPC6B_MOUSE	TPC6B_MOUSE	TPC6B_MOUSE	Q9D289	Trafficking protein particle complex subunit 6B	Trappc6b	158	17935	4	0	2	0	3	0
TPPC4_MOUSE	TPPC4_MOUSE	TPPC4_MOUSE	Q9ES56	Trafficking protein particle complex subunit 4	Trappc4	219	24383	2	0	6	0	3	0
TR150_MOUSE	TR150_MOUSE	TR150_MOUSE	Q569Z6	Thyroid hormone receptor-associated protein 3	Thrap3	951	108172	1	0	9	0	3	0
TRIM3_MOUSE	TRIM3_MOUSE	TRIM3_MOUSE	Q9R1R2	Tripartite motif-containing protein 3	Trim3	744	80770	1	0	2	0	3	0
TTC35_MOUSE	TTC35_MOUSE	TTC35_MOUSE	Q9CRD2	Tetratricopeptide repeat protein 35	Ttc35	297	34932	0	0	5	0	3	0
TTHY_MOUSE	TTHY_MOUSE	TTHY_MOUSE	P07309	Transthyretin	Ttr	147	15775	4	0	2	0	3	0
WDR82_MOUSE	WDR82_MOUSE	WDR82_MOUSE	Q8BFQ4	WD repeat-containing protein 82	Wdr82	313	35077	5	0	4	0	3	0
2A5E_MOUSE	2A5E_MOUSE	2A5E_MOUSE	Q61151	Serine/threonine-protein phosphatase 2A 56 kDa regulatory subunit epsilon isoform	Ppp2r5e	467	54710	2	0	6	0	2	0
2A5G_MOUSE	2A5G_MOUSE	2A5G_MOUSE	Q60996	Serine/threonine-protein phosphatase 2A 56 kDa regulatory subunit gamma isoform	Ppp2r5c	524	60821	0	0	3	0	2	0
2ABA_MOUSE	2ABA_MOUSE	2ABA_MOUSE	Q6P1F6	Serine/threonine-protein phosphatase 2A 55 kDa regulatory subunit B alpha isoform	Ppp2r2a	447	51689	4	0	0	0	2	0
68MP_MOUSE	68MP_MOUSE	68MP_MOUSE	P56379	6.8 kDa mitochondrial proteolipid	Mp68	58	6697	2	0	2	0	2	0
A0JLR7_MOUSE	A0JLR7_MOUSE	A0JLR7_MOUSE	A0JLR7	Ahnak protein	Ahnak	1069	115781	2	0	5	0	2	0
A2AFI3_MOUSE	A2AFI3_MOUSE	A2AFI3_MOUSE	A2AFI3	RNA binding motif protein, X chromosome	Rbmx	301	32703	1	0	1	0	2	0
AAKG1_MOUSE	AAKG1_MOUSE	AAKG1_MOUSE	O54950	5'-AMP-activated protein kinase subunit gamma-1	Prkag1	330	37518	5	0	5	0	2	0
AATC_MOUSE	AATC_MOUSE	AATC_MOUSE	P05201	Aspartate aminotransferase, cytoplasmic	Got1	413	46245	3	0	3	0	2	0
ABCD3_MOUSE	ABCD3_MOUSE	ABCD3_MOUSE	P55096	ATP-binding cassette sub-family D member 3	Abcd3	659	75470	0	0	1	0	2	0
ACAD8_MOUSE	ACAD8_MOUSE	ACAD8_MOUSE	Q9D7B6	Isobutyryl-CoA dehydrogenase, mitochondrial	Acad8	413	45017	1	0	4	0	2	0
ACAD9_MOUSE	ACAD9_MOUSE	ACAD9_MOUSE	Q8JZN5	Acyl-CoA dehydrogenase family member 9, mitochondrial	Acad9	625	68718	0	0	3	0	2	0
ACL6A_MOUSE	ACL6A_MOUSE	ACL6A_MOUSE	Q9Z2N8	Actin-like protein 6A	Actl6a	429	47445	2	0	1	0	2	0
ACO13_MOUSE	ACO13_MOUSE	ACO13_MOUSE	Q9CQR4	Acyl-coenzyme A thioesterase 13	Acot13	140	15182	1	0	1	0	2	0
ACOT8_MOUSE	ACOT8_MOUSE	ACOT8_MOUSE	P58137	Acyl-coenzyme A thioesterase 8	Acot8	320	35825	3	0	5	0	2	0
AGRIN_MOUSE	AGRIN_MOUSE	AGRIN_MOUSE	A2ASQ1	Agrin	Agrn	1950	207527	5	0	4	0	2	0
AIFM1_MOUSE	AIFM1_MOUSE	AIFM1_MOUSE	Q9Z0X1	Apoptosis-inducing factor 1, mitochondrial	Aifm1	612	66761	7	0	1	0	2	0
AIMP1_MOUSE	AIMP1_MOUSE	AIMP1_MOUSE	P31230	Aminoacyl tRNA synthase complex-interacting multifunctional protein 1	Aimp1	310	33995	5	0	6	0	2	0
AIMP2_MOUSE	AIMP2_MOUSE	AIMP2_MOUSE	Q8R010	Aminoacyl tRNA synthase complex-interacting multifunctional protein 2	Aimp2	320	35375	2	0	2	0	2	0
AIPL1_MOUSE	AIPL1_MOUSE	AIPL1_MOUSE	Q924K1	Aryl-hydrocarbon-interacting protein-like 1	Aipl1	328	38209	5	0	7	0	2	0
AL9A1_MOUSE	AL9A1_MOUSE	AL9A1_MOUSE	Q9JLJ2	4-trimethylaminobutyraldehyde dehydrogenase	Aldh9a1	494	53511	1	0	0	0	2	0
ARL1_MOUSE	ARL1_MOUSE	ARL1_MOUSE	P61211	ADP-ribosylation factor-like protein 1	Arl1	181	20410	1	0	4	0	2	0
ARL2_MOUSE	ARL2_MOUSE	ARL2_MOUSE	Q9D0J4	ADP-ribosylation factor-like protein 2	Arl2	184	20862	2	0	2	0	2	0
ATP8_MOUSE	ATP8_MOUSE	ATP8_MOUSE	P03930	ATP synthase protein 8	Mtatp8	67	7765	3	0	3	0	2	0
B1AQX6_MOUSE	B1AQX6_MOUSE	B1AQX6_MOUSE	B1AQX6	P140 gene	Srcin1	1174	126982	3	0	4	0	2	0
B2RSU6_MOUSE	B2RSU6_MOUSE	B2RSU6_MOUSE	B2RSU6	Cingulin-like 1	Cgnl1	1297	148160	2	0	1	0	2	0
B7ZCI6_MOUSE	B7ZCI6_MOUSE	B7ZCI6_MOUSE	B7ZCI6	Nebulette	Nebl	130	14727	3	0	2	0	2	0
B8QI36_MOUSE	B8QI36_MOUSE	B8QI36_MOUSE	B8QI36	Liprin-alpha 4	Ppfia4	1187	133705	0	0	2	0	2	0
B9D2_MOUSE	B9D2_MOUSE	B9D2_MOUSE	Q3UK10	B9 domain-containing protein 2	B9d2	175	19248	0	0	0	0	2	0
B9EJ23_MOUSE	B9EJ23_MOUSE	B9EJ23_MOUSE	B9EJ23	Cask protein	Cask	880	100182	0	0	2	0	2	0
BAG3_MOUSE	BAG3_MOUSE	BAG3_MOUSE	Q9JLV1	BAG family molecular chaperone regulator 3	Bag3	577	61856	5	0	8	0	2	0
BBS7_MOUSE	BBS7_MOUSE	BBS7_MOUSE	Q8K2G4	Bardet-Biedl syndrome 7 protein homolog	Bbs7	715	80315	5	0	8	0	2	0
BDH_MOUSE	BDH_MOUSE	BDH_MOUSE	Q80XN0	D-beta-hydroxybutyrate dehydrogenase, mitochondrial	Bdh1	343	38296	4	0	6	0	2	0
BINCA_MOUSE	BINCA_MOUSE	BINCA_MOUSE	Q9D1I2	Bcl10-interacting CARD protein	--	183	20934	0	0	1	0	2	0
BORG4_MOUSE	BORG4_MOUSE	BORG4_MOUSE	Q9JM96	Cdc42 effector protein 4	Cdc42ep4	349	37867	6	0	6	0	2	0
C2C2L_MOUSE	C2C2L_MOUSE	C2C2L_MOUSE	Q80X80	C2 domain-containing protein 2-like	C2cd2l	706	76352	4	0	5	0	2	0
CALX_MOUSE	CALX_MOUSE	CALX_MOUSE	P35564	Calnexin	Canx	591	67274	2	0	2	0	2	0
CAN1_MOUSE	CAN1_MOUSE	CAN1_MOUSE	O35350	Calpain-1 catalytic subunit	Capn1	713	82102	5	0	3	0	2	0
CCD72_MOUSE	CCD72_MOUSE	CCD72_MOUSE	Q8K003	Coiled-coil domain-containing protein 72	Ccdc72	64	7065	1	0	1	0	2	0
CD049_MOUSE	CD049_MOUSE	CD049_MOUSE	Q8VI64	Uncharacterized protein C4orf49 homolog	Osap	283	29923	5	0	2	0	2	0
CDC26_MOUSE	CDC26_MOUSE	CDC26_MOUSE	Q99JP4	Anaphase-promoting complex subunit CDC26	Cdc26	85	9760	0	0	0	0	2	0
CDHR1_MOUSE	CDHR1_MOUSE	CDHR1_MOUSE	Q8VHP6	Cadherin-related family member 1	Cdhr1	859	94022	5	0	19	0	2	0
CETN1_MOUSE	CETN1_MOUSE	CETN1_MOUSE	P41209	Centrin-1	Cetn1	172	19695	0	0	2	0	2	0
CIRBP_MOUSE	CIRBP_MOUSE	CIRBP_MOUSE	P60824	Cold-inducible RNA-binding protein	Cirbp	172	18605	2	0	1	0	2	0
CK067_MOUSE	CK067_MOUSE	CK067_MOUSE	Q8R0P4	UPF0366 protein C11orf67 homolog	--	122	13243	5	0	4	0	2	0
CLIC1_MOUSE	CLIC1_MOUSE	CLIC1_MOUSE	Q9Z1Q5	Chloride intracellular channel protein 1	Clic1	241	27011	4	0	5	0	2	0
CNRG_MOUSE	CNRG_MOUSE	CNRG_MOUSE	P09174	Retinal rod rhodopsin-sensitive cGMP 3',5'-cyclic phosphodiesterase subunit gamma	Pde6g	87	9636	2	0	2	0	2	0
CO3_MOUSE	CO3_MOUSE	CO3_MOUSE	P01027	Complement C3	C3	1663	186473	2	0	1	0	2	0
CO5A1_MOUSE	CO5A1_MOUSE	CO5A1_MOUSE	O88207	Collagen alpha-1(V) chain	Col5a1	1838	183666	5	0	6	0	2	0
COPB2_MOUSE	COPB2_MOUSE	COPB2_MOUSE	O55029	Coatomer subunit beta'	Copb2	905	102443	5	0	1	0	2	0
CPNE2_MOUSE	CPNE2_MOUSE	CPNE2_MOUSE	P59108	Copine-2	Cpne2	548	61032	3	0	2	0	2	0
CSN7A_MOUSE	CSN7A_MOUSE	CSN7A_MOUSE	Q9CZ04	COP9 signalosome complex subunit 7a	Cops7a	275	30222	1	0	2	0	2	0
CSN8_MOUSE	CSN8_MOUSE	CSN8_MOUSE	Q8VBV7	COP9 signalosome complex subunit 8	Cops8	209	23254	0	0	2	0	2	0
CTND2_MOUSE	CTND2_MOUSE	CTND2_MOUSE	O35927	Catenin delta-2	Ctnnd2	1247	134992	6	0	7	0	2	0
CX4NB_MOUSE	CX4NB_MOUSE	CX4NB_MOUSE	O70378	Neighbor of COX4	Cox4nb	207	23347	1	0	3	0	2	0
CX6B1_MOUSE	CX6B1_MOUSE	CX6B1_MOUSE	P56391	Cytochrome c oxidase subunit 6B1	Cox6b1	86	10070	0	0	2	0	2	0
CXB2_MOUSE	CXB2_MOUSE	CXB2_MOUSE	Q00977	Gap junction beta-2 protein	Gjb2	226	26410	2	0	3	0	2	0
CYB5B_MOUSE	CYB5B_MOUSE	CYB5B_MOUSE	Q9CQX2	Cytochrome b5 type B	Cyb5b	146	16317	1	0	1	0	2	0
D3YW41_MOUSE	D3YW41_MOUSE	D3YW41_MOUSE	D3YW41	60S ribosomal protein L36	Rpl36-ps3	105	12255	3	0	2	0	2	0
D3Z1E2_MOUSE	D3Z1E2_MOUSE	D3Z1E2_MOUSE	D3Z1E2	Uncharacterized protein	Plekhb1	122	14357	4	0	2	0	2	0
D3Z2N7_MOUSE	D3Z2N7_MOUSE	D3Z2N7_MOUSE	D3Z2N7	Uncharacterized protein	Mvp	134	15150	2	0	2	0	2	0
DAD1_MOUSE	DAD1_MOUSE	DAD1_MOUSE	P61804	Dolichyl-diphosphooligosaccharide--protein glycosyltransferase subunit DAD1	Dad1	113	12496	1	0	2	0	2	0
DBNL_MOUSE	DBNL_MOUSE	DBNL_MOUSE	Q62418	Drebrin-like protein	Dbnl	436	48696	2	0	1	0	2	0
DCTN5_MOUSE	DCTN5_MOUSE	DCTN5_MOUSE	Q9QZB9	Dynactin subunit 5	Dctn5	182	20139	2	0	2	0	2	0
DHRS1_MOUSE	DHRS1_MOUSE	DHRS1_MOUSE	Q99L04	Dehydrogenase/reductase SDR family member 1	Dhrs1	313	34003	4	0	4	0	2	0
DIRA1_MOUSE	DIRA1_MOUSE	DIRA1_MOUSE	Q91Z61	GTP-binding protein Di-Ras1	Diras1	198	22263	0	0	2	0	2	0
DJB11_MOUSE	DJB11_MOUSE	DJB11_MOUSE	Q99KV1	DnaJ homolog subfamily B member 11	Dnajb11	358	40552	2	8	2	11	2	8
DNJB2_MOUSE	DNJB2_MOUSE	DNJB2_MOUSE	Q9QYI5	DnaJ homolog subfamily B member 2	Dnajb2	277	30613	3	0	1	0	2	0
DNJB3_MOUSE	DNJB3_MOUSE	DNJB3_MOUSE	O35723	DnaJ homolog subfamily B member 3	Dnajb3	242	26677	0	0	1	0	2	0
DX39B_MOUSE	DX39B_MOUSE	DX39B_MOUSE	Q9Z1N5	Spliceosome RNA helicase Ddx39b	Ddx39b	428	49032	1	0	2	0	2	0
E9PYX4_MOUSE	E9PYX4_MOUSE	E9PYX4_MOUSE	E9PYX4	Glyceraldehyde-3-phosphate dehydrogenase	Gm5507	335	35792	1	0	1	0	2	0
E9Q0W6_MOUSE	E9Q0W6_MOUSE	E9Q0W6_MOUSE	E9Q0W6	Uncharacterized protein	Ablim2	607	67282	8	0	11	0	2	0
E9Q607_MOUSE	E9Q607_MOUSE	E9Q607_MOUSE	E9Q607	Uncharacterized protein	Actg1	391	43410	2	0	2	0	2	0
E9Q616_MOUSE	E9Q616_MOUSE	E9Q616_MOUSE	E9Q616	Uncharacterized protein	Ahnak	5656	604219	3	0	0	0	2	0
E9QPF8_MOUSE	E9QPF8_MOUSE	E9QPF8_MOUSE	E9QPF8	Uncharacterized protein	Mphosph9	1114	123252	0	0	0	0	2	0
EIF3F_MOUSE	EIF3F_MOUSE	EIF3F_MOUSE	Q9DCH4	Eukaryotic translation initiation factor 3 subunit F	Eif3f	361	37982	3	0	2	0	2	0
ERLN1_MOUSE	ERLN1_MOUSE	ERLN1_MOUSE	Q91X78	Erlin-1	Erlin1	346	38934	1	0	2	0	2	0
F6VVY4_MOUSE	F6VVY4_MOUSE	F6VVY4_MOUSE	F6VVY4	Uncharacterized protein	Slc25a1	197	0	5	0	3	0	2	0
FOPNL_MOUSE	FOPNL_MOUSE	FOPNL_MOUSE	Q9CZS3	LisH domain-containing protein FOPNL	Fopnl	174	19641	2	0	1	0	2	0
GALC_MOUSE	GALC_MOUSE	GALC_MOUSE	P54818	Galactocerebrosidase	Galc	684	77252	1	0	2	0	2	0
GALK1_MOUSE	GALK1_MOUSE	GALK1_MOUSE	Q9R0N0	Galactokinase	Galk1	391	42173	0	0	2	0	2	0
GBB3_MOUSE	GBB3_MOUSE	GBB3_MOUSE	Q61011	Guanine nucleotide-binding protein G(I)/G(S)/G(T) subunit beta-3	Gnb3	340	37238	2	0	3	0	2	0
GBG3_MOUSE	GBG3_MOUSE	GBG3_MOUSE	P63216	Guanine nucleotide-binding protein G(I)/G(S)/G(O) subunit gamma-3	Gng3	75	8304	4	0	2	0	2	0
GDIR1_MOUSE	GDIR1_MOUSE	GDIR1_MOUSE	Q99PT1	Rho GDP-dissociation inhibitor 1	Arhgdia	204	23406	1	0	2	0	2	0
GEPH_MOUSE	GEPH_MOUSE	GEPH_MOUSE	Q8BUV3	Gephyrin	Gphn	769	83277	7	0	6	0	2	0
GET4_MOUSE	GET4_MOUSE	GET4_MOUSE	Q9D1H7	Golgi to ER traffic protein 4 homolog	Get4	327	36523	2	0	1	0	2	0
GIT1_MOUSE	GIT1_MOUSE	GIT1_MOUSE	Q68FF6	ARF GTPase-activating protein GIT1	Git1	770	85295	1	0	4	0	2	0
GLYR1_MOUSE	GLYR1_MOUSE	GLYR1_MOUSE	Q922P9	Putative oxidoreductase GLYR1	Glyr1	546	59712	0	0	1	0	2	0
GRIFN_MOUSE	GRIFN_MOUSE	GRIFN_MOUSE	Q9D1U0	Grifin	Grifin	144	15970	0	0	1	0	2	0
GTPB1_MOUSE	GTPB1_MOUSE	GTPB1_MOUSE	O08582	GTP-binding protein 1	Gtpbp1	668	72296	3	0	3	0	2	0
H15_MOUSE	H15_MOUSE	H15_MOUSE	P43276	Histone H1.5	Hist1h1b	223	22574	0	0	3	0	2	0
HMGN1_MOUSE	HMGN1_MOUSE	HMGN1_MOUSE	P18608	Non-histone chromosomal protein HMG-14	Hmgn1	96	10151	2	0	1	0	2	0
HNRPD_MOUSE	HNRPD_MOUSE	HNRPD_MOUSE	Q60668	Heterogeneous nuclear ribonucleoprotein D0	Hnrnpd	355	38352	2	0	2	0	2	0
HOOK2_MOUSE	HOOK2_MOUSE	HOOK2_MOUSE	Q7TMK6	Protein Hook homolog 2	Hook2	716	83361	4	0	2	0	2	0
HSPB8_MOUSE	HSPB8_MOUSE	HSPB8_MOUSE	Q9JK92	Heat shock protein beta-8	Hspb8	196	21532	3	0	4	0	2	0
IDHC_MOUSE	IDHC_MOUSE	IDHC_MOUSE	O88844	Isocitrate dehydrogenase [NADP] cytoplasmic	Idh1	414	46671	1	0	1	0	2	0
IF1AX_MOUSE	IF1AX_MOUSE	IF1AX_MOUSE	Q8BMJ3	Eukaryotic translation initiation factor 1A, X-chromosomal	Eif1ay	144	16459	2	0	1	0	2	0
IMDH1_MOUSE	IMDH1_MOUSE	IMDH1_MOUSE	P50096	Inosine-5'-monophosphate dehydrogenase 1	Impdh1	514	55275	1	0	2	0	2	0
ITM2B_MOUSE	ITM2B_MOUSE	ITM2B_MOUSE	O89051	Integral membrane protein 2B	Itm2b	266	30258	0	0	5	0	2	0
K0090_MOUSE	K0090_MOUSE	K0090_MOUSE	Q8C7X2	Uncharacterized protein KIAA0090	Kiaa0090	997	111599	0	0	5	0	2	0
K2C71_MOUSE	K2C71_MOUSE	K2C71_MOUSE	Q9R0H5	Keratin, type II cytoskeletal 71	Krt71	524	57379	1	1	4	2	2	2
K2C73_HUMANC	K2C73_HUMANC	--	--	--	--	--	--	0	0	1	0	2	0
K2C75_HUMANC	K2C75_HUMANC	--	--	--	--	--	--	0	0	0	0	2	0
KCD16_MOUSE	KCD16_MOUSE	KCD16_MOUSE	Q5DTY9	BTB/POZ domain-containing protein KCTD16	Kctd16	427	48969	0	0	2	0	2	0
KPCI_MOUSE	KPCI_MOUSE	KPCI_MOUSE	Q62074	Protein kinase C iota type	Prkci	595	68199	1	0	2	0	2	0
KRT34_MOUSE	KRT34_MOUSE	KRT34_MOUSE	Q9D646	Keratin, type I cuticular Ha4	Krt34	392	44557	0	0	1	0	2	0
KRT83_MOUSE	KRT83_MOUSE	KRT83_MOUSE	Q6IMF0	Keratin, type II cuticular Hb3	Krt83	495	54625	0	0	0	0	2	0
KVM5_MOUSE	KVM5_MOUSE	KVM5_MOUSE	P84750	Ig kappa chain V region Mem5	--	121	13250	1	0	2	0	2	0
LANC1_MOUSE	LANC1_MOUSE	LANC1_MOUSE	O89112	LanC-like protein 1	Lancl1	399	45338	0	0	2	0	2	0
LRRC1_MOUSE	LRRC1_MOUSE	LRRC1_MOUSE	Q80VQ1	Leucine-rich repeat-containing protein 1	Lrrc1	524	59409	0	0	3	0	2	0
LSP1_MOUSE	LSP1_MOUSE	LSP1_MOUSE	P19973	Lymphocyte-specific protein 1	Lsp1	330	36711	5	0	2	0	2	0
MARCS_MOUSE	MARCS_MOUSE	MARCS_MOUSE	P26645	Myristoylated alanine-rich C-kinase substrate	Marcks	309	29659	3	0	1	0	2	0
MARE3_MOUSE	MARE3_MOUSE	MARE3_MOUSE	Q6PER3	Microtubule-associated protein RP/EB family member 3	Mapre3	281	31964	7	0	6	0	2	0
MEF2A_MOUSE	MEF2A_MOUSE	MEF2A_MOUSE	Q60929	Myocyte-specific enhancer factor 2A	Mef2a	498	53576	2	0	0	0	2	0
MEF2D_MOUSE	MEF2D_MOUSE	MEF2D_MOUSE	Q63943	Myocyte-specific enhancer factor 2D	Mef2d	514	55061	1	0	1	0	2	0
MGST3_MOUSE	MGST3_MOUSE	MGST3_MOUSE	Q9CPU4	Microsomal glutathione S-transferase 3	Mgst3	153	16956	1	0	0	0	2	0
MOSC2_MOUSE	MOSC2_MOUSE	MOSC2_MOUSE	Q922Q1	MOSC domain-containing protein 2, mitochondrial	Mosc2	338	38192	1	0	2	0	2	0
MPU1_MOUSE	MPU1_MOUSE	MPU1_MOUSE	Q9R0Q9	Mannose-P-dolichol utilization defect 1 protein	Mpdu1	247	26496	0	0	3	0	2	0
MTCH1_MOUSE	MTCH1_MOUSE	MTCH1_MOUSE	Q791T5	Mitochondrial carrier homolog 1	Mtch1	389	41563	2	0	0	0	2	0
MTPN_MOUSE	MTPN_MOUSE	MTPN_MOUSE	P62774	Myotrophin	Mtpn	118	12860	1	0	2	0	2	0
MUP1_MOUSE	MUP1_MOUSE	MUP1_MOUSE	P11588	Major urinary protein 1	Mup1	180	20647	0	0	2	0	2	0
MYH7B_MOUSE	MYH7B_MOUSE	MYH7B_MOUSE	A2AQP0	Myosin-7B	Myh7b	1941	221485	9	0	11	0	2	0
NACAM_MOUSE	NACAM_MOUSE	NACAM_MOUSE	P70670	Nascent polypeptide-associated complex subunit alpha, muscle-specific form	Naca	2187	220486	1	0	1	0	2	0
NCAM1_MOUSE	NCAM1_MOUSE	NCAM1_MOUSE	P13595	Neural cell adhesion molecule 1	Ncam1	1115	119420	2	0	6	0	2	0
NCBP1_MOUSE	NCBP1_MOUSE	NCBP1_MOUSE	Q3UYV9	Nuclear cap-binding protein subunit 1	Ncbp1	790	91921	1	0	2	0	2	0
NCKP1_MOUSE	NCKP1_MOUSE	NCKP1_MOUSE	P28660	Nck-associated protein 1	Nckap1	1128	128777	1	0	2	0	2	0
NDUA8_MOUSE	NDUA8_MOUSE	NDUA8_MOUSE	Q9DCJ5	NADH dehydrogenase [ubiquinone] 1 alpha subcomplex subunit 8	Ndufa8	172	19991	1	0	5	0	2	0
NDUBA_MOUSE	NDUBA_MOUSE	NDUBA_MOUSE	Q9DCS9	NADH dehydrogenase [ubiquinone] 1 beta subcomplex subunit 10	Ndufb10	176	21022	1	0	4	0	2	0
NDUS2_MOUSE	NDUS2_MOUSE	NDUS2_MOUSE	Q91WD5	NADH dehydrogenase [ubiquinone] iron-sulfur protein 2, mitochondrial	Ndufs2	463	52622	2	0	2	0	2	0
NDUS7_MOUSE	NDUS7_MOUSE	NDUS7_MOUSE	Q9DC70	NADH dehydrogenase [ubiquinone] iron-sulfur protein 7, mitochondrial	Ndufs7	224	24681	4	0	1	0	2	0
NDUV2_MOUSE	NDUV2_MOUSE	NDUV2_MOUSE	Q9D6J6	NADH dehydrogenase [ubiquinone] flavoprotein 2, mitochondrial	Ndufv2	248	27283	0	0	6	0	2	0
NEDD4_MOUSE	NEDD4_MOUSE	NEDD4_MOUSE	P46935	E3 ubiquitin-protein ligase NEDD4	Nedd4	887	102700	2	0	5	0	2	0
NEGR1_MOUSE	NEGR1_MOUSE	NEGR1_MOUSE	Q80Z24	Neuronal growth regulator 1	Negr1	348	37898	0	0	3	0	2	0
NHP2_MOUSE	NHP2_MOUSE	NHP2_MOUSE	Q9CRB2	H/ACA ribonucleoprotein complex subunit 2	Nhp2	153	17246	1	0	1	0	2	0
NTPCR_MOUSE	NTPCR_MOUSE	NTPCR_MOUSE	Q9CQA9	Cancer-related nucleoside-triphosphatase homolog	Ntpcr	190	20665	3	0	2	0	2	0
ODPA_MOUSE	ODPA_MOUSE	ODPA_MOUSE	P35486	Pyruvate dehydrogenase E1 component subunit alpha, somatic form, mitochondrial	Pdha1	390	43229	3	0	3	0	2	0
P5CR1_MOUSE	P5CR1_MOUSE	P5CR1_MOUSE	Q922W5	Pyrroline-5-carboxylate reductase 1, mitochondrial	Pycr1	309	32371	1	0	1	0	2	0
PCM1_MOUSE	PCM1_MOUSE	PCM1_MOUSE	Q9R0L6	Pericentriolar material 1 protein	Pcm1	2025	228834	5	0	3	0	2	0
PCP2_MOUSE	PCP2_MOUSE	PCP2_MOUSE	P12660	Purkinje cell protein 2	Pcp2	120	13052	2	0	2	0	2	0
PDIA6_MOUSE	PDIA6_MOUSE	PDIA6_MOUSE	Q922R8	Protein disulfide-isomerase A6	Pdia6	440	48097	2	0	3	0	2	0
PGRC1_MOUSE	PGRC1_MOUSE	PGRC1_MOUSE	O55022	Membrane-associated progesterone receptor component 1	Pgrmc1	195	21693	0	0	0	0	2	0
PHLB2_MOUSE	PHLB2_MOUSE	PHLB2_MOUSE	Q8K1N2	Pleckstrin homology-like domain family B member 2	Phldb2	1249	141478	0	0	7	0	2	0
PKHB2_MOUSE	PKHB2_MOUSE	PKHB2_MOUSE	Q9QZC7	Pleckstrin homology domain-containing family B member 2	Plekhb2	221	24572	2	0	2	0	2	0
PLBL1_MOUSE	PLBL1_MOUSE	PLBL1_MOUSE	Q8VCI0	Phospholipase B-like 1	Plbd1	550	62995	0	0	0	0	2	0
PLRG1_MOUSE	PLRG1_MOUSE	PLRG1_MOUSE	Q922V4	Pleiotropic regulator 1	Plrg1	513	56934	4	0	0	0	2	0
PLSL_MOUSE	PLSL_MOUSE	PLSL_MOUSE	Q61233	Plastin-2	Lcp1	627	70145	5	0	3	0	2	0
POSTN_MOUSE	POSTN_MOUSE	POSTN_MOUSE	Q62009	Periostin	Postn	838	93138	2	0	3	0	2	0
PPBT_MOUSE	PPBT_MOUSE	PPBT_MOUSE	P09242	Alkaline phosphatase, tissue-nonspecific isozyme	Alpl	524	57511	1	0	3	0	2	0
PPIL1_MOUSE	PPIL1_MOUSE	PPIL1_MOUSE	Q9D0W5	Peptidyl-prolyl cis-trans isomerase-like 1	Ppil1	166	18235	3	0	2	0	2	0
PRP31_MOUSE	PRP31_MOUSE	PRP31_MOUSE	Q8CCF0	U4/U6 small nuclear ribonucleoprotein Prp31	Prpf31	499	55426	5	0	7	0	2	0
PRS6A_MOUSE	PRS6A_MOUSE	PRS6A_MOUSE	O88685	26S protease regulatory subunit 6A	Psmc3	442	49546	2	0	2	0	2	0
PRS6B_MOUSE	PRS6B_MOUSE	PRS6B_MOUSE	P54775	26S protease regulatory subunit 6B	Psmc4	418	47405	4	0	1	0	2	0
PRS8_MOUSE	PRS8_MOUSE	PRS8_MOUSE	P62196	26S protease regulatory subunit 8	Psmc5	406	45623	2	0	1	0	2	0
PSB6_MOUSE	PSB6_MOUSE	PSB6_MOUSE	Q60692	Proteasome subunit beta type-6	Psmb6	238	25377	0	0	1	0	2	0
PSMD3_MOUSE	PSMD3_MOUSE	PSMD3_MOUSE	P14685	26S proteasome non-ATPase regulatory subunit 3	Psmd3	530	60715	1	0	0	0	2	0
PSMD9_MOUSE	PSMD9_MOUSE	PSMD9_MOUSE	Q9CR00	26S proteasome non-ATPase regulatory subunit 9	Psmd9	222	24718	1	0	2	0	2	0
PTBP2_MOUSE	PTBP2_MOUSE	PTBP2_MOUSE	Q91Z31	Polypyrimidine tract-binding protein 2	Ptbp2	531	57485	2	0	1	0	2	0
PTPRD_MOUSE	PTPRD_MOUSE	PTPRD_MOUSE	Q64487	Receptor-type tyrosine-protein phosphatase delta	Ptprd	1894	212183	0	0	9	0	2	0
PUR6_MOUSE	PUR6_MOUSE	PUR6_MOUSE	Q9DCL9	Multifunctional protein ADE2	Paics	425	47003	1	0	1	0	2	0
Q2TA50_MOUSE	Q2TA50_MOUSE	Q2TA50_MOUSE	Q2TA50	Melan-A	Mlana	113	12816	3	0	4	0	2	0
Q3TC44_MOUSE	Q3TC44_MOUSE	Q3TC44_MOUSE	Q3TC44	Fc gamma RIIIa receptor	Fcgr4	249	28384	2	0	1	0	2	0
Q3TDH6_MOUSE	Q3TDH6_MOUSE	Q3TDH6_MOUSE	Q3TDH6	Putative uncharacterized protein	Slc25a1	311	33999	2	0	2	0	2	0
Q3TTI7_MOUSE	Q3TTI7_MOUSE	Q3TTI7_MOUSE	Q3TTI7	Putative uncharacterized protein	Bbs1	277	0	2	0	2	0	2	0
Q3U561_MOUSE	Q3U561_MOUSE	Q3U561_MOUSE	Q3U561	Putative uncharacterized protein	Rpl10a	217	24813	2	0	2	0	2	0
Q3U804_MOUSE	Q3U804_MOUSE	Q3U804_MOUSE	Q3U804	Putative uncharacterized protein	Actb	374	41797	4	0	2	0	2	0
Q3UHT7_MOUSE	Q3UHT7_MOUSE	Q3UHT7_MOUSE	Q3UHT7	Uncharacterized protein	Erc2	977	113051	0	0	2	0	2	0
Q3V1Z5_MOUSE	Q3V1Z5_MOUSE	Q3V1Z5_MOUSE	Q3V1Z5	RIKEN cDNA 1110033J19	Rps4y2	262	29182	2	0	1	0	2	0
Q561M1_MOUSE	Q561M1_MOUSE	Q561M1_MOUSE	Q561M1	Acp1 protein	Acp1	158	17921	1	0	1	0	2	0
Q5SV64_MOUSE	Q5SV64_MOUSE	Q5SV64_MOUSE	Q5SV64	Myosin, heavy polypeptide 10, non-muscle	Myh10	2007	232459	7	0	3	0	2	0
Q80ZM5_MOUSE	Q80ZM5_MOUSE	Q80ZM5_MOUSE	Q80ZM5	H1 histone family, member X	H1fx	188	20150	2	0	2	0	2	0
Q9CRA2_MOUSE	Q9CRA2_MOUSE	Q9CRA2_MOUSE	Q9CRA2	Uncharacterized protein	Pdlim5	214	23791	2	0	2	0	2	0
Q9CY06_MOUSE	Q9CY06_MOUSE	Q9CY06_MOUSE	Q9CY06	Putative uncharacterized protein	Hba-a1	142	15111	3	0	2	0	2	0
RAB10_MOUSE	RAB10_MOUSE	RAB10_MOUSE	P61027	Ras-related protein Rab-10	Rab10	200	22539	1	0	4	0	2	0
RAB3B_MOUSE	RAB3B_MOUSE	RAB3B_MOUSE	Q9CZT8	Ras-related protein Rab-3B	Rab3b	219	24755	1	0	1	0	2	0
RAB7A_MOUSE	RAB7A_MOUSE	RAB7A_MOUSE	P51150	Ras-related protein Rab-7a	Rab7a	207	23488	1	0	4	0	2	0
RAE1L_MOUSE	RAE1L_MOUSE	RAE1L_MOUSE	Q8C570	mRNA export factor	Rae1	368	40962	2	0	3	0	2	0
RANT_MOUSE	RANT_MOUSE	RANT_MOUSE	Q61820	GTP-binding nuclear protein Ran, testis-specific isoform	Rasl2-9	216	24450	3	0	3	0	2	0
RASF8_MOUSE	RASF8_MOUSE	RASF8_MOUSE	Q8CJ96	Ras association domain-containing protein 8	Rassf8	419	48100	6	0	4	0	2	0
RB27B_MOUSE	RB27B_MOUSE	RB27B_MOUSE	Q99P58	Ras-related protein Rab-27B	Rab27b	218	24558	2	0	1	0	2	0
RBM25_MOUSE	RBM25_MOUSE	RBM25_MOUSE	B2RY56	RNA-binding protein 25	Rbm25	841	99921	2	0	2	0	2	0
RDH13_MOUSE	RDH13_MOUSE	RDH13_MOUSE	Q8CEE7	Retinol dehydrogenase 13	Rdh13	334	36462	7	0	2	0	2	0
RET1_MOUSE	RET1_MOUSE	RET1_MOUSE	Q00915	Retinol-binding protein 1	Rbp1	135	15845	0	0	3	0	2	0
RHOA_MOUSE	RHOA_MOUSE	RHOA_MOUSE	Q9QUI0	Transforming protein RhoA	Rhoa	193	21781	0	0	1	0	2	0
RIMS2_MOUSE	RIMS2_MOUSE	RIMS2_MOUSE	Q9EQZ7	Regulating synaptic membrane exocytosis protein 2	Rims2	1530	172854	1	0	9	0	2	0
RIT2_MOUSE	RIT2_MOUSE	RIT2_MOUSE	P70425	GTP-binding protein Rit2	Rit2	217	24801	6	0	4	0	2	0
RL34_MOUSE	RL34_MOUSE	RL34_MOUSE	Q9D1R9	60S ribosomal protein L34	Rpl34	117	13292	3	0	2	0	2	0
RL36_MOUSE	RL36_MOUSE	RL36_MOUSE	P47964	60S ribosomal protein L36	Rpl36	105	12214	2	0	1	0	2	0
RL5_MOUSE	RL5_MOUSE	RL5_MOUSE	P47962	60S ribosomal protein L5	Rpl5	297	34398	3	0	1	0	2	0
RP3A_MOUSE	RP3A_MOUSE	RP3A_MOUSE	P47708	Rabphilin-3A	Rph3a	681	75485	4	0	2	0	2	0
RPAB1_MOUSE	RPAB1_MOUSE	RPAB1_MOUSE	Q80UW8	DNA-directed RNA polymerases I, II, and III subunit RPABC1	Polr2e	210	24568	1	0	0	0	2	0
RPB3_MOUSE	RPB3_MOUSE	RPB3_MOUSE	P97760	DNA-directed RNA polymerase II subunit RPB3	Polr2c	275	31309	4	0	3	0	2	0
RS12_MOUSE	RS12_MOUSE	RS12_MOUSE	P63323	40S ribosomal protein S12	Rps12	132	14524	2	0	1	0	2	0
RS29_MOUSE	RS29_MOUSE	RS29_MOUSE	P62274	40S ribosomal protein S29	Rps29	56	6676	3	0	2	0	2	0
RSSA_MOUSE	RSSA_MOUSE	RSSA_MOUSE	P14206	40S ribosomal protein SA	Rpsa	295	32836	1	0	1	0	2	0
RU2B_MOUSE	RU2B_MOUSE	RU2B_MOUSE	Q9CQI7	U2 small nuclear ribonucleoprotein B''	Snrpb2	225	25321	2	0	2	0	2	0
RUXF_MOUSE	RUXF_MOUSE	RUXF_MOUSE	P62307	Small nuclear ribonucleoprotein F	Snrpf	86	9724	0	0	1	0	2	0
S100B_MOUSE	S100B_MOUSE	S100B_MOUSE	P50114	Protein S100-B	S100b	92	10727	2	0	2	0	2	0
S10A1_MOUSE	S10A1_MOUSE	S10A1_MOUSE	P56565	Protein S100-A1	S100a1	94	10504	3	0	3	0	2	0
S12A5_MOUSE	S12A5_MOUSE	S12A5_MOUSE	Q91V14	Solute carrier family 12 member 5	Slc12a5	1138	126263	3	0	9	0	2	0
S2535_MOUSE	S2535_MOUSE	S2535_MOUSE	Q5SWT3	Solute carrier family 25 member 35	Slc25a35	300	32629	1	0	1	0	2	0
SAHH_MOUSE	SAHH_MOUSE	SAHH_MOUSE	P50247	Adenosylhomocysteinase	Ahcy	432	47685	6	0	3	0	2	0
SAHH2_MOUSE	SAHH2_MOUSE	SAHH2_MOUSE	Q80SW1	Putative adenosylhomocysteinase 2	Ahcyl1	530	58948	2	0	4	0	2	0
SAR1A_MOUSE	SAR1A_MOUSE	SAR1A_MOUSE	P36536	GTP-binding protein SAR1a	Sar1a	198	22369	1	0	2	0	2	0
SARNP_MOUSE	SARNP_MOUSE	SARNP_MOUSE	Q9D1J3	SAP domain-containing ribonucleoprotein	Sarnp	210	23531	1	0	1	0	2	0
SC23A_MOUSE	SC23A_MOUSE	SC23A_MOUSE	Q01405	Protein transport protein Sec23A	Sec23a	765	86157	5	0	5	0	2	0
SELH_MOUSE	SELH_MOUSE	SELH_MOUSE	Q3UQA7	Selenoprotein H	Selh	116	12973	2	0	1	0	2	0
SERA_MOUSE	SERA_MOUSE	SERA_MOUSE	Q61753	D-3-phosphoglycerate dehydrogenase	Phgdh	533	56582	2	0	0	0	2	0
SFXN1_MOUSE	SFXN1_MOUSE	SFXN1_MOUSE	Q99JR1	Sideroflexin-1	Sfxn1	322	35647	1	0	2	0	2	0
SFXN5_MOUSE	SFXN5_MOUSE	SFXN5_MOUSE	Q925N0	Sideroflexin-5	Sfxn5	342	37326	4	0	4	0	2	0
SLIRP_MOUSE	SLIRP_MOUSE	SLIRP_MOUSE	Q9D8T7	SRA stem-loop-interacting RNA-binding protein, mitochondrial	Slirp	112	12604	3	0	2	0	2	0
SMC3_MOUSE	SMC3_MOUSE	SMC3_MOUSE	Q9CW03	Structural maintenance of chromosomes protein 3	Smc3	1217	141548	6	0	5	0	2	0
SNG1_MOUSE	SNG1_MOUSE	SNG1_MOUSE	O55100	Synaptogyrin-1	Syngr1	234	25651	2	0	3	0	2	0
SNG3_MOUSE	SNG3_MOUSE	SNG3_MOUSE	Q8R191	Synaptogyrin-3	Syngr3	229	24559	1	0	2	0	2	0
SNP23_MOUSE	SNP23_MOUSE	SNP23_MOUSE	O09044	Synaptosomal-associated protein 23	Snap23	210	23259	2	0	2	0	2	0
SNTA1_MOUSE	SNTA1_MOUSE	SNTA1_MOUSE	Q61234	Alpha-1-syntrophin	Snta1	503	53662	1	0	2	0	2	0
SNX12_MOUSE	SNX12_MOUSE	SNX12_MOUSE	O70493	Sorting nexin-12	Snx12	165	19114	2	0	2	0	2	0
SODM_MOUSE	SODM_MOUSE	SODM_MOUSE	P09671	Superoxide dismutase [Mn], mitochondrial	Sod2	222	24601	1	0	2	0	2	0
SORCN_MOUSE	SORCN_MOUSE	SORCN_MOUSE	Q6P069	Sorcin	Sri	198	21626	3	0	2	0	2	0
SPA3N_MOUSE	SPA3N_MOUSE	SPA3N_MOUSE	Q91WP6	Serine protease inhibitor A3N	Serpina3n	418	46715	0	0	0	0	2	0
SPCS3_MOUSE	SPCS3_MOUSE	SPCS3_MOUSE	Q9D365	Signal peptidase complex subunit 3	Spcs3	180	20145	0	0	2	0	2	0
SPF27_MOUSE	SPF27_MOUSE	SPF27_MOUSE	Q9D287	Pre-mRNA-splicing factor SPF27	Bcas2	225	26130	1	0	3	0	2	0
SRPX_MOUSE	SRPX_MOUSE	SRPX_MOUSE	Q9R0M3	Sushi-repeat-containing protein SRPX	Srpx	464	51571	0	0	0	0	2	0
SRRT_MOUSE	SRRT_MOUSE	SRRT_MOUSE	Q99MR6	Serrate RNA effector molecule homolog	Srrt	875	100446	1	0	2	0	2	0
SRSF2_MOUSE	SRSF2_MOUSE	SRSF2_MOUSE	Q62093	Serine/arginine-rich splicing factor 2	Srsf2	221	25475	0	0	1	0	2	0
SRSF5_MOUSE	SRSF5_MOUSE	SRSF5_MOUSE	O35326	Serine/arginine-rich splicing factor 5	Srsf5	270	30942	3	0	3	0	2	0
STML2_MOUSE	STML2_MOUSE	STML2_MOUSE	Q99JB2	Stomatin-like protein 2	Stoml2	353	38382	0	0	1	0	2	0
STX3_MOUSE	STX3_MOUSE	STX3_MOUSE	Q64704	Syntaxin-3	Stx3	289	33241	0	0	1	0	2	0
SYFB_MOUSE	SYFB_MOUSE	SYFB_MOUSE	Q9WUA2	Phenylalanyl-tRNA synthetase beta chain	Farsb	589	65693	8	0	8	0	2	0
SYNC_MOUSE	SYNC_MOUSE	SYNC_MOUSE	Q8BP47	Asparaginyl-tRNA synthetase, cytoplasmic	Nars	559	64275	3	0	1	0	2	0
SYRC_MOUSE	SYRC_MOUSE	SYRC_MOUSE	Q9D0I9	Arginyl-tRNA synthetase, cytoplasmic	Rars	660	75669	2	0	0	0	2	0
T126A_MOUSE	T126A_MOUSE	T126A_MOUSE	Q9D8Y1	Transmembrane protein 126A	Tmem126a	196	21538	0	0	2	0	2	0
T22D4_MOUSE	T22D4_MOUSE	T22D4_MOUSE	Q9EQN3	TSC22 domain family protein 4	Tsc22d4	387	39976	3	0	2	0	2	0
TAM41_MOUSE	TAM41_MOUSE	TAM41_MOUSE	Q3TUH1	Mitochondrial translocator assembly and maintenance protein 41 homolog	Tamm41	337	37825	1	0	1	0	2	0
TBAL3_MOUSE	TBAL3_MOUSE	TBAL3_MOUSE	Q3UX10	Tubulin alpha chain-like 3	Tubal3	446	49985	0	0	0	0	2	0
TCPW_MOUSE	TCPW_MOUSE	TCPW_MOUSE	Q61390	T-complex protein 1 subunit zeta-2	Cct6b	531	58181	2	0	1	0	2	0
TEBP_MOUSE	TEBP_MOUSE	TEBP_MOUSE	Q9R0Q7	Prostaglandin E synthase 3	Ptges3	160	18720	4	0	4	0	2	0
TECT2_MOUSE	TECT2_MOUSE	TECT2_MOUSE	Q2MV57	Tectonic-2	Tctn2	700	77106	0	0	0	0	2	0
TES_MOUSE	TES_MOUSE	TES_MOUSE	P47226	Testin	Tes	423	47980	16	0	14	0	2	0
TGM3_MOUSE	TGM3_MOUSE	TGM3_MOUSE	Q08189	Protein-glutamine gamma-glutamyltransferase E	Tgm3	693	77305	0	0	2	0	2	0
THIKA_MOUSE	THIKA_MOUSE	THIKA_MOUSE	Q921H8	3-ketoacyl-CoA thiolase A, peroxisomal	Acaa1a	424	43950	1	0	2	0	2	0
TM111_MOUSE	TM111_MOUSE	TM111_MOUSE	Q99KI3	Transmembrane protein 111	Tmem111	261	29978	0	0	5	0	2	0
TOM20_MOUSE	TOM20_MOUSE	TOM20_MOUSE	Q9DCC8	Mitochondrial import receptor subunit TOM20 homolog	Tomm20	145	16282	2	0	0	0	2	0
TPC2L_MOUSE	TPC2L_MOUSE	TPC2L_MOUSE	Q9JME7	Trafficking protein particle complex subunit 2-like protein	Trappc2l	139	16017	2	0	2	0	2	0
TPGS1_MOUSE	TPGS1_MOUSE	TPGS1_MOUSE	Q99MS8	Tubulin polyglutamylase complex subunit 1	Gm16517	303	32623	5	0	6	0	2	0
TRAP1_MOUSE	TRAP1_MOUSE	TRAP1_MOUSE	Q9CQN1	Heat shock protein 75 kDa, mitochondrial	Trap1	706	80204	5	0	7	0	2	0
U2AF2_MOUSE	U2AF2_MOUSE	U2AF2_MOUSE	P26369	Splicing factor U2AF 65 kDa subunit	U2af2	475	53514	2	0	3	0	2	0
UB2L3_MOUSE	UB2L3_MOUSE	UB2L3_MOUSE	P68037	Ubiquitin-conjugating enzyme E2 L3	Ube2l3	154	17860	3	0	2	0	2	0
UB2V1_MOUSE	UB2V1_MOUSE	UB2V1_MOUSE	Q9CZY3	Ubiquitin-conjugating enzyme E2 variant 1	Ube2v1	147	16353	5	0	1	0	2	0
UCHL1_MOUSE	UCHL1_MOUSE	UCHL1_MOUSE	Q9R0P9	Ubiquitin carboxyl-terminal hydrolase isozyme L1	Uchl1	223	24836	4	0	1	0	2	0
UIF_MOUSE	UIF_MOUSE	UIF_MOUSE	Q91Z49	UAP56-interacting factor	Fyttd1	317	35885	2	0	1	0	2	0
UQCC_MOUSE	UQCC_MOUSE	UQCC_MOUSE	Q9CWU6	Ubiquinol-cytochrome c reductase complex chaperone CBP3 homolog	Uqcc	295	34297	1	0	2	0	2	0
VATG1_MOUSE	VATG1_MOUSE	VATG1_MOUSE	Q9CR51	V-type proton ATPase subunit G 1	Atp6v1g1	118	13723	3	0	2	0	2	0
VATH_MOUSE	VATH_MOUSE	VATH_MOUSE	Q8BVE3	V-type proton ATPase subunit H	Atp6v1h	483	55852	0	0	2	0	2	0
VMAC_MOUSE	VMAC_MOUSE	VMAC_MOUSE	Q8BP01	Vimentin-type intermediate filament-associated coiled-coil protein	Vmac	174	19016	3	0	0	0	2	0
VPS16_MOUSE	VPS16_MOUSE	VPS16_MOUSE	Q920Q4	Vacuolar protein sorting-associated protein 16 homolog	Vps16	839	94923	3	0	1	0	2	0
VPS4A_MOUSE	VPS4A_MOUSE	VPS4A_MOUSE	Q8VEJ9	Vacuolar protein sorting-associated protein 4A	Vps4a	437	48904	3	0	3	0	2	0
WDR5_MOUSE	WDR5_MOUSE	WDR5_MOUSE	P61965	WD repeat-containing protein 5	Wdr5	334	36586	3	0	2	0	2	0
XPO2_MOUSE	XPO2_MOUSE	XPO2_MOUSE	Q9ERK4	Exportin-2	Cse1l	971	110448	2	0	0	0	2	0
2A5A_MOUSE	2A5A_MOUSE	2A5A_MOUSE	Q6PD03	Serine/threonine-protein phosphatase 2A 56 kDa regulatory subunit alpha isoform	Ppp2r5a	486	56344	0	0	1	0	1	0
3HIDH_MOUSE	3HIDH_MOUSE	3HIDH_MOUSE	Q99L13	3-hydroxyisobutyrate dehydrogenase, mitochondrial	Hibadh	335	35437	4	0	3	0	1	0
4F2_MOUSE	4F2_MOUSE	4F2_MOUSE	P10852	4F2 cell-surface antigen heavy chain	Slc3a2	526	58333	4	0	3	0	1	0
A1BN54_MOUSE	A1BN54_MOUSE	A1BN54_MOUSE	A1BN54	Alpha actinin 1a	Actn1	887	102715	3	0	3	0	1	0
A1E281_MOUSE	A1E281_MOUSE	A1E281_MOUSE	A1E281	Beta-actin	Actb	121	13538	1	0	1	0	1	0
A6H637_MOUSE	A6H637_MOUSE	A6H637_MOUSE	A6H637	Sipa1l3 protein	Sipa1l3	615	66883	3	0	4	0	1	0
AAKB1_MOUSE	AAKB1_MOUSE	AAKB1_MOUSE	Q9R078	5'-AMP-activated protein kinase subunit beta-1	Prkab1	270	30306	3	0	1	0	1	0
ABCA4_MOUSE	ABCA4_MOUSE	ABCA4_MOUSE	O35600	Retinal-specific ATP-binding cassette transporter	Abca4	2310	260195	0	0	1	0	1	0
ABHEB_MOUSE	ABHEB_MOUSE	ABHEB_MOUSE	Q8VCR7	Abhydrolase domain-containing protein 14B	Abhd14b	210	22449	0	0	2	0	1	0
ABI1_MOUSE	ABI1_MOUSE	ABI1_MOUSE	Q8CBW3	Abl interactor 1	Abi1	481	52284	1	0	0	0	1	0
ABLM3_MOUSE	ABLM3_MOUSE	ABLM3_MOUSE	Q69ZX8	Actin-binding LIM protein 3	Ablim3	682	77626	5	0	4	0	1	0
ACADL_MOUSE	ACADL_MOUSE	ACADL_MOUSE	P51174	Long-chain specific acyl-CoA dehydrogenase, mitochondrial	Acadl	430	47905	3	0	3	0	1	0
ACADM_MOUSE	ACADM_MOUSE	ACADM_MOUSE	P45952	Medium-chain specific acyl-CoA dehydrogenase, mitochondrial	Acadm	421	46478	2	0	2	0	1	0
ACBP_MOUSE	ACBP_MOUSE	ACBP_MOUSE	P31786	Acyl-CoA-binding protein	Dbi	87	9999	1	0	0	0	1	0
ACLY_MOUSE	ACLY_MOUSE	ACLY_MOUSE	Q91V92	ATP-citrate synthase	Acly	1091	119721	1	0	1	0	1	0
ACSL6_MOUSE	ACSL6_MOUSE	ACSL6_MOUSE	Q91WC3	Long-chain-fatty-acid--CoA ligase 6	Acsl6	697	78013	2	0	2	0	1	0
ACYP1_MOUSE	ACYP1_MOUSE	ACYP1_MOUSE	P56376	Acylphosphatase-1	Acyp1	99	11240	0	0	1	0	1	0
ACYP2_MOUSE	ACYP2_MOUSE	ACYP2_MOUSE	P56375	Acylphosphatase-2	Acyp2	97	10894	1	0	1	0	1	0
AGAP1_MOUSE	AGAP1_MOUSE	AGAP1_MOUSE	Q8BXK8	Arf-GAP with GTPase, ANK repeat and PH domain-containing protein 1	Agap1	857	94406	1	0	4	0	1	0
AGO1_MOUSE	AGO1_MOUSE	AGO1_MOUSE	Q8CJG1	Protein argonaute-1	Eif2c1	857	97209	0	0	2	0	1	0
AKP8L_MOUSE	AKP8L_MOUSE	AKP8L_MOUSE	Q9R0L7	A-kinase anchor protein 8-like	Akap8l	642	71449	3	0	0	0	1	0
AMOL1_MOUSE	AMOL1_MOUSE	AMOL1_MOUSE	Q9D4H4	Angiomotin-like protein 1	Amotl1	882	98418	2	0	3	0	1	0
AMRP_MOUSE	AMRP_MOUSE	AMRP_MOUSE	P55302	Alpha-2-macroglobulin receptor-associated protein	Lrpap1	360	42212	2	0	5	0	1	0
AN32A_MOUSE	AN32A_MOUSE	AN32A_MOUSE	O35381	Acidic leucine-rich nuclear phosphoprotein 32 family member A	Anp32a	247	28536	4	0	3	0	1	0
AN32E_MOUSE	AN32E_MOUSE	AN32E_MOUSE	P97822	Acidic leucine-rich nuclear phosphoprotein 32 family member E	Anp32e	260	29620	3	0	1	0	1	0
ANGL2_MOUSE	ANGL2_MOUSE	ANGL2_MOUSE	Q9R045	Angiopoietin-related protein 2	Angptl2	493	57102	0	0	8	0	1	0
ANT3_MOUSE	ANT3_MOUSE	ANT3_MOUSE	P32261	Antithrombin-III	Serpinc1	465	52000	1	0	1	0	1	0
ANXA8_MOUSE	ANXA8_MOUSE	ANXA8_MOUSE	O35640	Annexin A8	Anxa8	327	36722	1	0	1	0	1	0
AP1M1_MOUSE	AP1M1_MOUSE	AP1M1_MOUSE	P35585	AP-1 complex subunit mu-1	Ap1m1	423	48540	1	0	0	0	1	0
APC13_MOUSE	APC13_MOUSE	APC13_MOUSE	Q8R034	Anaphase-promoting complex subunit 13	Anapc13	74	8345	0	0	0	0	1	0
APEX1_MOUSE	APEX1_MOUSE	APEX1_MOUSE	P28352	DNA-(apurinic or apyrimidinic site) lyase	Apex1	317	35488	4	0	3	0	1	0
APOA1_MOUSE	APOA1_MOUSE	APOA1_MOUSE	Q00623	Apolipoprotein A-I	Apoa1	264	30585	0	0	1	0	1	0
ARF2_MOUSE	ARF2_MOUSE	ARF2_MOUSE	Q8BSL7	ADP-ribosylation factor 2	Arf2	181	20744	1	0	0	0	1	0
ARF5_MOUSE	ARF5_MOUSE	ARF5_MOUSE	P84084	ADP-ribosylation factor 5	Arf5	180	20528	3	0	1	0	1	0
ARHG6_MOUSE	ARHG6_MOUSE	ARHG6_MOUSE	Q8K4I3	Rho guanine nucleotide exchange factor 6	Arhgef6	771	87046	1	0	0	0	1	0
ARHG7_MOUSE	ARHG7_MOUSE	ARHG7_MOUSE	Q9ES28	Rho guanine nucleotide exchange factor 7	Arhgef7	862	97050	1	0	3	0	1	0
ARRB1_MOUSE	ARRB1_MOUSE	ARRB1_MOUSE	Q8BWG8	Beta-arrestin-1	Arrb1	418	46970	1	0	2	0	1	0
ARRC_MOUSE	ARRC_MOUSE	ARRC_MOUSE	Q9EQP6	Arrestin-C	Arr3	381	41918	0	0	1	0	1	0
ATPD_MOUSE	ATPD_MOUSE	ATPD_MOUSE	Q9D3D9	ATP synthase subunit delta, mitochondrial	Atp5d	168	17599	2	0	2	0	1	0
AUHM_MOUSE	AUHM_MOUSE	AUHM_MOUSE	Q9JLZ3	Methylglutaconyl-CoA hydratase, mitochondrial	Auh	314	33393	2	0	1	0	1	0
AUXI_MOUSE	AUXI_MOUSE	AUXI_MOUSE	Q80TZ3	Putative tyrosine-protein phosphatase auxilin	Dnajc6	938	102293	3	0	1	0	1	0
AVIL_MOUSE	AVIL_MOUSE	AVIL_MOUSE	O88398	Advillin	Avil	819	92026	8	0	12	0	1	0
B1AQ77_MOUSE	B1AQ77_MOUSE	B1AQ77_MOUSE	B1AQ77	Keratin 15	Krt15	456	49491	1	0	1	0	1	0
B1ATI7_MOUSE	B1ATI7_MOUSE	B1ATI7_MOUSE	B1ATI7	Aldehyde dehydrogenase	Aldh3a1	453	50478	1	0	1	0	1	0
B1AWE0_MOUSE	B1AWE0_MOUSE	B1AWE0_MOUSE	B1AWE0	Clathrin light polypeptide (Lca)	Clta	216	23477	1	0	1	0	1	0
B2RRE2_MOUSE	B2RRE2_MOUSE	B2RRE2_MOUSE	B2RRE2	Myo18a protein	Myo18a	2047	232125	1	0	1	0	1	0
B2RWZ0_MOUSE	B2RWZ0_MOUSE	B2RWZ0_MOUSE	B2RWZ0	Abi3bp protein	Abi3bp	884	97221	4	0	1	0	1	0
B2RXQ2_MOUSE	B2RXQ2_MOUSE	B2RXQ2_MOUSE	B2RXQ2	Ppfia1 protein	Ppfia1	1266	142668	0	0	6	0	1	0
B7ZNJ1_MOUSE	B7ZNJ1_MOUSE	B7ZNJ1_MOUSE	B7ZNJ1	Fn1 protein	Fn1	2176	239708	1	0	5	0	1	0
B9EJ86_MOUSE	B9EJ86_MOUSE	B9EJ86_MOUSE	B9EJ86	Oxysterol-binding protein	Osbpl8	889	101263	0	0	1	0	1	0
BAG2_MOUSE	BAG2_MOUSE	BAG2_MOUSE	Q91YN9	BAG family molecular chaperone regulator 2	Bag2	210	23472	2	0	2	0	1	0
BAG5_MOUSE	BAG5_MOUSE	BAG5_MOUSE	Q8CI32	BAG family molecular chaperone regulator 5	Bag5	447	50939	0	0	2	0	1	0
BAIP2_MOUSE	BAIP2_MOUSE	BAIP2_MOUSE	Q8BKX1	Brain-specific angiogenesis inhibitor 1-associated protein 2	Baiap2	535	59233	1	0	1	0	1	0
BASP1_MOUSE	BASP1_MOUSE	BASP1_MOUSE	Q91XV3	Brain acid soluble protein 1	Basp1	226	22085	2	0	2	0	1	0
BBS2_MOUSE	BBS2_MOUSE	BBS2_MOUSE	Q9CWF6	Bardet-Biedl syndrome 2 protein homolog	Bbs2	721	79927	6	0	11	0	1	0
BCLF1_MOUSE	BCLF1_MOUSE	BCLF1_MOUSE	Q8K019	Bcl-2-associated transcription factor 1	Bclaf1	919	105996	3	0	4	0	1	0
BRK1_MOUSE	BRK1_MOUSE	BRK1_MOUSE	Q91VR8	Protein BRICK1	Brk1	75	8760	1	0	1	0	1	0
BUB3_MOUSE	BUB3_MOUSE	BUB3_MOUSE	Q9WVA3	Mitotic checkpoint protein BUB3	Bub3	326	36952	3	0	2	0	1	0
CADH1_MOUSE	CADH1_MOUSE	CADH1_MOUSE	P09803	Cadherin-1	Cdh1	884	98250	3	0	3	0	1	0
CADH3_MOUSE	CADH3_MOUSE	CADH3_MOUSE	P10287	Cadherin-3	Cdh3	822	90606	1	0	4	0	1	0
CALB1_MOUSE	CALB1_MOUSE	CALB1_MOUSE	P12658	Calbindin	Calb1	261	29992	1	0	1	0	1	0
CAND1_MOUSE	CAND1_MOUSE	CAND1_MOUSE	Q6ZQ38	Cullin-associated NEDD8-dissociated protein 1	Cand1	1230	136324	2	0	1	0	1	0
CAP1_MOUSE	CAP1_MOUSE	CAP1_MOUSE	P40124	Adenylyl cyclase-associated protein 1	Cap1	474	51561	1	0	1	0	1	0
CAPG_MOUSE	CAPG_MOUSE	CAPG_MOUSE	P24452	Macrophage-capping protein	Capg	352	39238	1	0	0	0	1	0
CARF_MOUSE	CARF_MOUSE	CARF_MOUSE	Q8BI72	CDKN2A-interacting protein	Cdkn2aip	563	59741	2	0	0	0	1	0
CC078_MOUSE	CC078_MOUSE	CC078_MOUSE	Q8C1Q6	UPF0640 protein C3orf78 homolog	--	80	9745	3	0	2	0	1	0
CC127_MOUSE	CC127_MOUSE	CC127_MOUSE	Q3TC33	Coiled-coil domain-containing protein 127	Ccdc127	260	30507	0	0	3	0	1	0
CEND_MOUSE	CEND_MOUSE	CEND_MOUSE	Q9JKC6	Cell cycle exit and neuronal differentiation protein 1	Cend1	149	14986	0	0	2	0	1	0
CISD2_MOUSE	CISD2_MOUSE	CISD2_MOUSE	Q9CQB5	CDGSH iron-sulfur domain-containing protein 2	Cisd2	135	15241	1	0	1	0	1	0
CNOT7_MOUSE	CNOT7_MOUSE	CNOT7_MOUSE	Q60809	CCR4-NOT transcription complex subunit 7	Cnot7	285	32716	2	0	2	0	1	0
COPD_MOUSE	COPD_MOUSE	COPD_MOUSE	Q5XJY5	Coatomer subunit delta	Arcn1	511	57226	0	0	1	0	1	0
COPG2_MOUSE	COPG2_MOUSE	COPG2_MOUSE	Q9QXK3	Coatomer subunit gamma-2	Copg2	871	97675	1	0	1	0	1	0
CPSF4_MOUSE	CPSF4_MOUSE	CPSF4_MOUSE	Q8BQZ5	Cleavage and polyadenylation specificity factor subunit 4	Cpsf4	211	23652	0	0	2	0	1	0
CPSF6_MOUSE	CPSF6_MOUSE	CPSF6_MOUSE	Q6NVF9	Cleavage and polyadenylation specificity factor subunit 6	Cpsf6	551	59149	2	0	3	0	1	0
CPT1B_MOUSE	CPT1B_MOUSE	CPT1B_MOUSE	Q924X2	Carnitine O-palmitoyltransferase 1, muscle isoform	Cpt1b	772	88212	2	0	1	0	1	0
CRIP1_MOUSE	CRIP1_MOUSE	CRIP1_MOUSE	P63254	Cysteine-rich protein 1	Crip1	77	8549	2	0	0	0	1	0
CRIP2_MOUSE	CRIP2_MOUSE	CRIP2_MOUSE	Q9DCT8	Cysteine-rich protein 2	Crip2	208	22725	0	0	3	0	1	0
CRKL_MOUSE	CRKL_MOUSE	CRKL_MOUSE	P47941	Crk-like protein	Crkl	303	33828	4	0	4	0	1	0
CRNL1_MOUSE	CRNL1_MOUSE	CRNL1_MOUSE	P63154	Crooked neck-like protein 1	Crnkl1	690	83411	1	0	1	0	1	0
CS043_MOUSE	CS043_MOUSE	CS043_MOUSE	Q9D735	Uncharacterized protein C19orf43 homolog	--	173	18375	1	0	1	0	1	0
CSN5_MOUSE	CSN5_MOUSE	CSN5_MOUSE	O35864	COP9 signalosome complex subunit 5	Cops5	334	37546	2	0	1	0	1	0
CSRP2_MOUSE	CSRP2_MOUSE	CSRP2_MOUSE	P97314	Cysteine and glycine-rich protein 2	Csrp2	193	20924	4	0	3	0	1	0
CT011_MOUSE	CT011_MOUSE	CT011_MOUSE	Q9D7M1	Protein C20orf11 homolog	--	228	26777	0	0	3	0	1	0
CUTC_MOUSE	CUTC_MOUSE	CUTC_MOUSE	Q9D8X1	Copper homeostasis protein cutC homolog	Cutc	272	29001	9	0	9	0	1	0
CX056_MOUSE	CX056_MOUSE	CX056_MOUSE	Q8VDP2	UPF0428 protein CXorf56 homolog	--	222	25593	1	0	1	0	1	0
CYTB_MOUSE	CYTB_MOUSE	CYTB_MOUSE	Q62426	Cystatin-B	Cstb	98	11045	3	0	3	0	1	0
CYTC_MOUSE	CYTC_MOUSE	CYTC_MOUSE	P21460	Cystatin-C	Cst3	140	15530	0	0	1	0	1	0
D3YTU5_MOUSE	D3YTU5_MOUSE	D3YTU5_MOUSE	D3YTU5	Uncharacterized protein	Ankrd29	276	29919	2	2	3	6	1	2
D3YUW7_MOUSE	D3YUW7_MOUSE	D3YUW7_MOUSE	D3YUW7	Uncharacterized protein	Cgn	1184	135736	3	0	2	0	1	0
D3YUZ8_MOUSE	D3YUZ8_MOUSE	D3YUZ8_MOUSE	D3YUZ8	Uncharacterized protein	Dlg2	755	83946	2	0	2	0	1	0
D3YVT7_MOUSE	D3YVT7_MOUSE	D3YVT7_MOUSE	D3YVT7	Uncharacterized protein	Gm4883	175	20245	1	0	1	0	1	0
D3YW48_MOUSE	D3YW48_MOUSE	D3YW48_MOUSE	D3YW48	Uncharacterized protein	Capns1	241	25309	0	0	1	0	1	0
D3YYM6_MOUSE	D3YYM6_MOUSE	D3YYM6_MOUSE	D3YYM6	Uncharacterized protein	Rps5	182	20412	2	0	2	0	1	0
D3YZZ4_MOUSE	D3YZZ4_MOUSE	D3YZZ4_MOUSE	D3YZZ4	Uncharacterized protein	Tsc22d4	168	17577	1	0	1	0	1	0
D3Z6G3_MOUSE	D3Z6G3_MOUSE	D3Z6G3_MOUSE	D3Z6G3	Uncharacterized protein	Mapre3	266	30362	1	0	1	0	1	0
D3Z7P3_MOUSE	D3Z7P3_MOUSE	D3Z7P3_MOUSE	D3Z7P3	Uncharacterized protein	Gls	674	73959	2	39	0	30	1	29
D3Z7Q2_MOUSE	D3Z7Q2_MOUSE	D3Z7Q2_MOUSE	D3Z7Q2	Uncharacterized protein	1810013D10Rik	69	7817	1	0	1	0	1	0
DAB2_MOUSE	DAB2_MOUSE	DAB2_MOUSE	P98078	Disabled homolog 2	Dab2	766	82307	7	0	3	0	1	0
DC1I2_MOUSE	DC1I2_MOUSE	DC1I2_MOUSE	O88487	Cytoplasmic dynein 1 intermediate chain 2	Dync1i2	612	68390	3	0	1	0	1	0
DC1L1_MOUSE	DC1L1_MOUSE	DC1L1_MOUSE	Q8R1Q8	Cytoplasmic dynein 1 light intermediate chain 1	Dync1li1	523	56611	6	0	2	0	1	0
DCAF7_MOUSE	DCAF7_MOUSE	DCAF7_MOUSE	P61963	DDB1- and CUL4-associated factor 7	Dcaf7	342	38924	2	0	3	0	1	0
DCE1_MOUSE	DCE1_MOUSE	DCE1_MOUSE	P48318	Glutamate decarboxylase 1	Gad1	593	66644	1	0	1	0	1	0
DLDH_MOUSE	DLDH_MOUSE	DLDH_MOUSE	O08749	Dihydrolipoyl dehydrogenase, mitochondrial	Dld	509	54269	1	0	1	0	1	0
DLG2_MOUSE	DLG2_MOUSE	DLG2_MOUSE	Q91XM9	Disks large homolog 2	Dlg2	852	94797	4	0	6	0	1	0
DNJA4_MOUSE	DNJA4_MOUSE	DNJA4_MOUSE	Q9JMC3	DnaJ homolog subfamily A member 4	Dnaja4	397	44899	2	0	3	0	1	0
DNJB4_MOUSE	DNJB4_MOUSE	DNJB4_MOUSE	Q9D832	DnaJ homolog subfamily B member 4	Dnajb4	337	37779	0	0	1	0	1	0
DNJC3_MOUSE	DNJC3_MOUSE	DNJC3_MOUSE	Q91YW3	DnaJ homolog subfamily C member 3	Dnajc3	504	57460	0	0	1	0	1	0
DPEP1_MOUSE	DPEP1_MOUSE	DPEP1_MOUSE	P31428	Dipeptidase 1	Dpep1	410	45680	1	0	3	0	1	0
DSC3_MOUSE	DSC3_MOUSE	DSC3_MOUSE	P55850	Desmocollin-3	Dsc3	895	100648	1	0	0	0	1	0
DUS28_MOUSE	DUS28_MOUSE	DUS28_MOUSE	Q8BTR5	Dual specificity phosphatase 28	Dusp28	163	17504	1	0	2	0	1	0
DX39A_MOUSE	DX39A_MOUSE	DX39A_MOUSE	Q8VDW0	ATP-dependent RNA helicase DDX39A	Ddx39a	427	49064	5	0	4	0	1	0
DYLT1_MOUSE	DYLT1_MOUSE	DYLT1_MOUSE	P51807	Dynein light chain Tctex-type 1	Dynlt1	113	12482	0	0	0	0	1	0
DYN3_MOUSE	DYN3_MOUSE	DYN3_MOUSE	Q8BZ98	Dynamin-3	Dnm3	863	97185	1	0	1	0	1	0
E0CX59_MOUSE	E0CX59_MOUSE	E0CX59_MOUSE	E0CX59	Uncharacterized protein	Pkp2	303	32907	3	0	6	0	1	0
E3VVQ8_MOUSE	E3VVQ8_MOUSE	E3VVQ8_MOUSE	E3VVQ8	Supervillin muscle-specific isoform	--	1766	198517	2	0	4	0	1	0
E9PW40_MOUSE	E9PW40_MOUSE	E9PW40_MOUSE	E9PW40	Uncharacterized protein	Pkp2	456	50692	1	0	1	0	1	0
E9PWG4_MOUSE	E9PWG4_MOUSE	E9PWG4_MOUSE	E9PWG4	Uncharacterized protein	Myl1	161	17687	1	0	1	0	1	0
E9PZ16_MOUSE	E9PZ16_MOUSE	E9PZ16_MOUSE	E9PZ16	Uncharacterized protein	Hspg2	4383	469759	2	0	1	0	1	0
E9Q0A1_MOUSE	E9Q0A1_MOUSE	E9Q0A1_MOUSE	E9Q0A1	Uncharacterized protein	Rsl1d1	392	43936	2	0	1	0	1	0
E9Q0M9_MOUSE	E9Q0M9_MOUSE	E9Q0M9_MOUSE	E9Q0M9	Uncharacterized protein	Cald1	534	61648	3	0	1	0	1	0
E9Q0S6_MOUSE	E9Q0S6_MOUSE	E9Q0S6_MOUSE	E9Q0S6	Uncharacterized protein	Tns1	1888	201371	8	0	9	0	1	0
E9Q1T1_MOUSE	E9Q1T1_MOUSE	E9Q1T1_MOUSE	E9Q1T1	Uncharacterized protein	Camk2d	533	60001	1	0	2	0	1	0
E9Q3E2_MOUSE	E9Q3E2_MOUSE	E9Q3E2_MOUSE	E9Q3E2	Uncharacterized protein	Synpo	1100	117508	2	0	2	0	1	0
E9Q3M9_MOUSE	E9Q3M9_MOUSE	E9Q3M9_MOUSE	E9Q3M9	Uncharacterized protein	2010300C02Rik	1175	125903	1	0	1	0	1	0
E9Q5E4_MOUSE	E9Q5E4_MOUSE	E9Q5E4_MOUSE	E9Q5E4	Uncharacterized protein	Pmel	625	65803	1	0	1	0	1	0
E9Q6A3_MOUSE	E9Q6A3_MOUSE	E9Q6A3_MOUSE	E9Q6A3	Uncharacterized protein	Sorbs1	714	79506	1	0	2	0	1	0
E9QA62_MOUSE	E9QA62_MOUSE	E9QA62_MOUSE	E9QA62	Uncharacterized protein	Lmod3	571	65685	2	0	2	0	1	0
E9QN52_MOUSE	E9QN52_MOUSE	E9QN52_MOUSE	E9QN52	Uncharacterized protein	Lrrfip2	415	47131	1	0	2	0	1	0
EF1B_MOUSE	EF1B_MOUSE	EF1B_MOUSE	O70251	Elongation factor 1-beta	Eef1b	225	24692	2	0	3	0	1	0
EHD1_MOUSE	EHD1_MOUSE	EHD1_MOUSE	Q9WVK4	EH domain-containing protein 1	Ehd1	534	60599	3	0	2	0	1	0
EIF1B_MOUSE	EIF1B_MOUSE	EIF1B_MOUSE	Q9CXU9	Eukaryotic translation initiation factor 1b	Eif1b	113	12822	2	0	1	0	1	0
EIF3K_MOUSE	EIF3K_MOUSE	EIF3K_MOUSE	Q9DBZ5	Eukaryotic translation initiation factor 3 subunit K	Eif3k	218	25085	1	0	2	0	1	0
EIF3L_MOUSE	EIF3L_MOUSE	EIF3L_MOUSE	Q8QZY1	Eukaryotic translation initiation factor 3 subunit L	Eif3l	564	66609	1	0	0	0	1	0
ELAV3_MOUSE	ELAV3_MOUSE	ELAV3_MOUSE	Q60900	ELAV-like protein 3	Elavl3	367	39530	2	0	1	0	1	0
ELP1_MOUSE	ELP1_MOUSE	ELP1_MOUSE	Q7TT37	Elongator complex protein 1	Ikbkap	1333	149575	1	0	0	0	1	0
ENOG_MOUSE	ENOG_MOUSE	ENOG_MOUSE	P17183	Gamma-enolase	Eno2	434	47294	1	0	0	0	1	0
ESTD_MOUSE	ESTD_MOUSE	ESTD_MOUSE	Q9R0P3	S-formylglutathione hydrolase	Esd	282	31317	2	0	1	0	1	0
EXOS5_MOUSE	EXOS5_MOUSE	EXOS5_MOUSE	Q9CRA8	Exosome complex component RRP46	Exosc5	235	25192	0	0	1	0	1	0
F168A_MOUSE	F168A_MOUSE	F168A_MOUSE	Q8BGZ2	Protein FAM168A	Fam168a	244	26182	2	0	2	0	1	0
FA98A_MOUSE	FA98A_MOUSE	FA98A_MOUSE	Q3TJZ6	Protein FAM98A	Fam98a	515	55052	1	0	4	0	1	0
FAF2_MOUSE	FAF2_MOUSE	FAF2_MOUSE	Q3TDN2	FAS-associated factor 2	Faf2	445	52468	1	0	1	0	1	0
FARP2_MOUSE	FARP2_MOUSE	FARP2_MOUSE	Q91VS8	FERM, RhoGEF and pleckstrin domain-containing protein 2	Farp2	1065	121274	0	0	0	0	1	0
FBLN5_MOUSE	FBLN5_MOUSE	FBLN5_MOUSE	Q9WVH9	Fibulin-5	Fbln5	448	50190	2	0	3	0	1	0
FBSP1_MOUSE	FBSP1_MOUSE	FBSP1_MOUSE	Q8K3B1	F-box/SPRY domain-containing protein 1	Fbxo45	286	30602	1	0	1	0	1	0
FKB1A_MOUSE	FKB1A_MOUSE	FKB1A_MOUSE	P26883	Peptidyl-prolyl cis-trans isomerase FKBP1A	Fkbp1a	108	11921	1	0	1	0	1	0
FKBP8_MOUSE	FKBP8_MOUSE	FKBP8_MOUSE	O35465	Peptidyl-prolyl cis-trans isomerase FKBP8	Fkbp8	402	43526	2	0	0	0	1	0
FL2D_MOUSE	FL2D_MOUSE	FL2D_MOUSE	Q9ER69	Pre-mRNA-splicing regulator WTAP	Wtap	396	44174	1	0	0	0	1	0
FMNL2_MOUSE	FMNL2_MOUSE	FMNL2_MOUSE	A2APV2	Formin-like protein 2	Fmnl2	1086	123094	1	0	2	0	1	0
FMR1_MOUSE	FMR1_MOUSE	FMR1_MOUSE	P35922	Fragile X mental retardation protein 1 homolog	Fmr1	614	68985	4	0	2	0	1	0
FN3K_MOUSE	FN3K_MOUSE	FN3K_MOUSE	Q9ER35	Fructosamine-3-kinase	Fn3k	309	35030	6	0	7	0	1	0
G3BP1_MOUSE	G3BP1_MOUSE	G3BP1_MOUSE	P97855	Ras GTPase-activating protein-binding protein 1	G3bp1	465	51825	1	0	0	0	1	0
G3BP2_MOUSE	G3BP2_MOUSE	G3BP2_MOUSE	P97379	Ras GTPase-activating protein-binding protein 2	G3bp2	482	54085	3	0	3	0	1	0
G5E898_MOUSE	G5E898_MOUSE	G5E898_MOUSE	G5E898	Periplakin	Ppl	1754	203768	1	0	1	0	1	0
G6PD1_MOUSE	G6PD1_MOUSE	G6PD1_MOUSE	Q00612	Glucose-6-phosphate 1-dehydrogenase X	G6pdx	515	59259	8	0	5	0	1	0
GBG13_MOUSE	GBG13_MOUSE	GBG13_MOUSE	Q9JMF3	Guanine nucleotide-binding protein G(I)/G(S)/G(O) subunit gamma-13	Gng13	67	7978	1	0	1	0	1	0
GBG2_MOUSE	GBG2_MOUSE	GBG2_MOUSE	P63213	Guanine nucleotide-binding protein G(I)/G(S)/G(O) subunit gamma-2	Gng2	71	7849	1	0	0	0	1	0
GBG5_MOUSE	GBG5_MOUSE	GBG5_MOUSE	Q80SZ7	Guanine nucleotide-binding protein G(I)/G(S)/G(O) subunit gamma-5	Gng5	68	7318	1	0	1	0	1	0
GBRA1_MOUSE	GBRA1_MOUSE	GBRA1_MOUSE	P62812	Gamma-aminobutyric acid receptor subunit alpha-1	Gabra1	455	51750	0	0	1	0	1	0
GHITM_MOUSE	GHITM_MOUSE	GHITM_MOUSE	Q91VC9	Growth hormone-inducible transmembrane protein	Ghitm	346	37273	0	0	1	0	1	0
GMFB_MOUSE	GMFB_MOUSE	GMFB_MOUSE	Q9CQI3	Glia maturation factor beta	Gmfb	142	16722	4	0	2	0	1	0
GNA11_MOUSE	GNA11_MOUSE	GNA11_MOUSE	P21278	Guanine nucleotide-binding protein subunit alpha-11	Gna11	359	42022	1	0	1	0	1	0
GNPI2_MOUSE	GNPI2_MOUSE	GNPI2_MOUSE	Q9CRC9	Glucosamine-6-phosphate isomerase 2	Gnpda2	276	31082	1	0	1	0	1	0
GPX1_MOUSE	GPX1_MOUSE	GPX1_MOUSE	P11352	Glutathione peroxidase 1	Gpx1	201	22328	1	0	4	0	1	0
GSH0_MOUSE	GSH0_MOUSE	GSH0_MOUSE	O09172	Glutamate--cysteine ligase regulatory subunit	Gclm	274	30533	1	0	1	0	1	0
GSTA1_MOUSE	GSTA1_MOUSE	GSTA1_MOUSE	P13745	Glutathione S-transferase A1	Gsta1	223	25606	1	0	1	0	1	0
GSTK1_MOUSE	GSTK1_MOUSE	GSTK1_MOUSE	Q9DCM2	Glutathione S-transferase kappa 1	Gstk1	226	25702	0	0	0	0	1	0
GUAD_MOUSE	GUAD_MOUSE	GUAD_MOUSE	Q9R111	Guanine deaminase	Gda	454	51010	3	0	4	0	1	0
GUC1B_MOUSE	GUC1B_MOUSE	GUC1B_MOUSE	Q8VBV8	Guanylyl cyclase-activating protein 2	Guca1b	201	23518	0	0	2	0	1	0
GYS1_MOUSE	GYS1_MOUSE	GYS1_MOUSE	Q9Z1E4	Glycogen [starch] synthase, muscle	Gys1	738	83922	0	0	2	0	1	0
H2AX_MOUSE	H2AX_MOUSE	H2AX_MOUSE	P27661	Histone H2A.x	H2afx	143	15141	1	0	0	0	1	0
HACD2_MOUSE	HACD2_MOUSE	HACD2_MOUSE	Q9D3B1	3-hydroxyacyl-CoA dehydratase 2	Ptplb	254	28400	0	0	2	0	1	0
HBXIP_MOUSE	HBXIP_MOUSE	HBXIP_MOUSE	Q9D1L9	Hepatitis B virus X-interacting protein homolog	Hbxip	91	9641	1	0	1	0	1	0
HCD2_MOUSE	HCD2_MOUSE	HCD2_MOUSE	O08756	3-hydroxyacyl-CoA dehydrogenase type-2	Hsd17b10	261	27417	2	0	0	0	1	0
HINT1_MOUSE	HINT1_MOUSE	HINT1_MOUSE	P70349	Histidine triad nucleotide-binding protein 1	Hint1	126	13776	2	0	1	0	1	0
HIUH_MOUSE	HIUH_MOUSE	HIUH_MOUSE	Q9CRB3	5-hydroxyisourate hydrolase	Urah	118	13558	2	0	3	0	1	0
HNRDL_MOUSE	HNRDL_MOUSE	HNRDL_MOUSE	Q9Z130	Heterogeneous nuclear ribonucleoprotein D-like	Hnrpdl	301	33556	4	0	1	0	1	0
HS12B_MOUSE	HS12B_MOUSE	HS12B_MOUSE	Q9CZJ2	Heat shock 70 kDa protein 12B	Hspa12b	685	76115	3	0	2	0	1	0
HS74L_MOUSE	HS74L_MOUSE	HS74L_MOUSE	P48722	Heat shock 70 kDa protein 4L	Hspa4l	838	94377	2	0	4	0	1	0
HSP74_MOUSE	HSP74_MOUSE	HSP74_MOUSE	Q61316	Heat shock 70 kDa protein 4	Hspa4	841	94127	1	0	0	0	1	0
HXK1_MOUSE	HXK1_MOUSE	HXK1_MOUSE	P17710	Hexokinase-1	Hk1	974	108297	3	0	6	0	1	0
IDHG1_MOUSE	IDHG1_MOUSE	IDHG1_MOUSE	P70404	Isocitrate dehydrogenase [NAD] subunit gamma 1, mitochondrial	Idh3g	393	42783	1	0	3	0	1	0
IMB1_MOUSE	IMB1_MOUSE	IMB1_MOUSE	P70168	Importin subunit beta-1	Kpnb1	876	97178	2	0	2	0	1	0
IMPA2_MOUSE	IMPA2_MOUSE	IMPA2_MOUSE	Q91UZ5	Inositol monophosphatase 2	Impa2	290	31714	0	0	0	0	1	0
IMPG2_MOUSE	IMPG2_MOUSE	IMPG2_MOUSE	Q80XH2	Interphotoreceptor matrix proteoglycan 2	Impg2	1243	138094	0	0	1	0	1	0
IPYR_MOUSE	IPYR_MOUSE	IPYR_MOUSE	Q9D819	Inorganic pyrophosphatase	Ppa1	289	32665	1	0	2	0	1	0
IQEC1_MOUSE	IQEC1_MOUSE	IQEC1_MOUSE	Q8R0S2	IQ motif and SEC7 domain-containing protein 1	Iqsec1	961	108009	5	0	5	0	1	0
IQEC3_MOUSE	IQEC3_MOUSE	IQEC3_MOUSE	Q3TES0	IQ motif and SEC7 domain-containing protein 3	Iqsec3	1195	129112	2	0	5	0	1	0
ISC2A_MOUSE	ISC2A_MOUSE	ISC2A_MOUSE	P85094	Isochorismatase domain-containing protein 2A, mitochondrial	Isoc2a	206	22416	1	0	0	0	1	0
ITA6_MOUSE	ITA6_MOUSE	ITA6_MOUSE	Q61739	Integrin alpha-6	Itga6	1091	122152	2	0	0	0	1	0
ITAV_MOUSE	ITAV_MOUSE	ITAV_MOUSE	P43406	Integrin alpha-V	Itgav	1044	115353	1	0	1	0	1	0
ITM2C_MOUSE	ITM2C_MOUSE	ITM2C_MOUSE	Q91VK4	Integral membrane protein 2C	Itm2c	269	30480	1	0	4	0	1	0
K2C73_MOUSE	K2C73_MOUSE	K2C73_MOUSE	Q6NXH9	Keratin, type II cytoskeletal 73	Krt73	539	58908	0	0	1	0	1	0
K2C75_MOUSE	K2C75_MOUSE	K2C75_MOUSE	Q8BGZ7	Keratin, type II cytoskeletal 75	Krt75	551	59737	1	0	2	0	1	0
KAD3_MOUSE	KAD3_MOUSE	KAD3_MOUSE	Q9WTP7	GTP:AMP phosphotransferase, mitochondrial	Ak3	227	25424	2	0	1	0	1	0
KBTB5_MOUSE	KBTB5_MOUSE	KBTB5_MOUSE	Q9D783	Kelch repeat and BTB domain-containing protein 5	Kbtbd5	621	69585	2	0	2	0	1	0
KCY_MOUSE	KCY_MOUSE	KCY_MOUSE	Q9DBP5	UMP-CMP kinase	Cmpk1	196	22164	0	0	2	0	1	0
KEAP1_MOUSE	KEAP1_MOUSE	KEAP1_MOUSE	Q9Z2X8	Kelch-like ECH-associated protein 1	Keap1	624	69549	4	0	1	0	1	0
KIF5A_MOUSE	KIF5A_MOUSE	KIF5A_MOUSE	P33175	Kinesin heavy chain isoform 5A	Kif5a	1027	117012	3	0	4	0	1	0
KPCZ_MOUSE	KPCZ_MOUSE	KPCZ_MOUSE	Q02956	Protein kinase C zeta type	Prkcz	592	67678	0	0	1	0	1	0
KRT35_HUMANC	KRT35_HUMANC	--	--	--	--	--	--	0	0	2	0	1	0
KRT85_HUMANC	KRT85_HUMANC	--	--	--	--	--	--	0	0	2	0	1	0
KRT85_MOUSE	KRT85_MOUSE	KRT85_MOUSE	Q9Z2T6	Keratin, type II cuticular Hb5	Krt85	507	55756	0	0	0	0	1	0
KT33B_HUMANC	KT33B_HUMANC	--	--	--	--	--	--	0	0	2	0	1	0
KV2A7_MOUSE	KV2A7_MOUSE	KV2A7_MOUSE	P01631	Ig kappa chain V-II region 26-10	--	113	12272	0	0	1	0	1	0
KV5A3_MOUSE	KV5A3_MOUSE	KV5A3_MOUSE	P01635	Ig kappa chain V-V region K2	--	115	12580	1	0	0	0	1	0
LAMP1_MOUSE	LAMP1_MOUSE	LAMP1_MOUSE	P11438	Lysosome-associated membrane glycoprotein 1	Lamp1	406	43862	0	0	0	0	1	0
LAP2A_MOUSE	LAP2A_MOUSE	LAP2A_MOUSE	Q61033	Lamina-associated polypeptide 2, isoforms alpha/zeta	Tmpo	693	75164	2	0	2	0	1	0
LAP2B_MOUSE	LAP2B_MOUSE	LAP2B_MOUSE	Q61029	Lamina-associated polypeptide 2, isoforms beta/delta/epsilon/gamma	Tmpo	452	50369	1	0	1	0	1	0
LEGLA_MOUSE	LEGLA_MOUSE	LEGLA_MOUSE	Q8VED9	Galectin-related protein A	Lgalsla	172	18954	0	0	1	0	1	0
LGUL_MOUSE	LGUL_MOUSE	LGUL_MOUSE	Q9CPU0	Lactoylglutathione lyase	Glo1	184	20808	2	0	3	0	1	0
LIN7B_MOUSE	LIN7B_MOUSE	LIN7B_MOUSE	O88951	Protein lin-7 homolog B	Lin7b	207	22912	0	0	3	0	1	0
LMIP_MOUSE	LMIP_MOUSE	LMIP_MOUSE	P56563	Lens fiber membrane intrinsic protein	Lim2	173	19620	0	0	0	0	1	0
LRC59_MOUSE	LRC59_MOUSE	LRC59_MOUSE	Q922Q8	Leucine-rich repeat-containing protein 59	Lrrc59	307	34875	1	0	1	0	1	0
LRCH1_MOUSE	LRCH1_MOUSE	LRCH1_MOUSE	P62046	Leucine-rich repeat and calponin homology domain-containing protein 1	Lrch1	709	79071	3	0	2	0	1	0
LYAR_MOUSE	LYAR_MOUSE	LYAR_MOUSE	Q08288	Cell growth-regulating nucleolar protein	Lyar	388	43733	1	0	1	0	1	0
LYRIC_MOUSE	LYRIC_MOUSE	LYRIC_MOUSE	Q80WJ7	Protein LYRIC	Mtdh	579	63842	2	0	1	0	1	0
MAGD1_MOUSE	MAGD1_MOUSE	MAGD1_MOUSE	Q9QYH6	Melanoma-associated antigen D1	Maged1	775	85665	1	0	1	0	1	0
MARE1_MOUSE	MARE1_MOUSE	MARE1_MOUSE	Q61166	Microtubule-associated protein RP/EB family member 1	Mapre1	268	30014	5	0	5	0	1	0
MATN4_MOUSE	MATN4_MOUSE	MATN4_MOUSE	O89029	Matrilin-4	Matn4	624	68914	3	0	0	0	1	0
MBL2_MOUSE	MBL2_MOUSE	MBL2_MOUSE	P41317	Mannose-binding protein C	Mbl2	244	25955	0	0	2	0	1	0
MCAT_MOUSE	MCAT_MOUSE	MCAT_MOUSE	Q9Z2Z6	Mitochondrial carnitine/acylcarnitine carrier protein	Slc25a20	301	33024	1	0	0	0	1	0
MCU_MOUSE	MCU_MOUSE	MCU_MOUSE	Q3UMR5	Calcium uniporter protein, mitochondrial	Mcu	350	39679	0	0	1	0	1	0
MECP2_MOUSE	MECP2_MOUSE	MECP2_MOUSE	Q9Z2D6	Methyl-CpG-binding protein 2	Mecp2	484	52304	2	0	1	0	1	0
MECR_MOUSE	MECR_MOUSE	MECR_MOUSE	Q9DCS3	Trans-2-enoyl-CoA reductase, mitochondrial	Mecr	373	40340	2	0	2	0	1	0
MGST1_MOUSE	MGST1_MOUSE	MGST1_MOUSE	Q91VS7	Microsomal glutathione S-transferase 1	Mgst1	155	17550	0	0	0	0	1	0
MIP_MOUSE	MIP_MOUSE	MIP_MOUSE	P51180	Lens fiber major intrinsic protein	Mip	263	28191	1	0	1	0	1	0
MK_MOUSE	MK_MOUSE	MK_MOUSE	P12025	Midkine	Mdk	140	15433	1	0	1	0	1	0
MMGT1_MOUSE	MMGT1_MOUSE	MMGT1_MOUSE	Q8K273	Membrane magnesium transporter 1	Mmgt1	131	14675	0	0	0	0	1	0
MPP5_MOUSE	MPP5_MOUSE	MPP5_MOUSE	Q9JLB2	MAGUK p55 subfamily member 5	Mpp5	675	77225	2	0	6	0	1	0
MTA1_MOUSE	MTA1_MOUSE	MTA1_MOUSE	Q8K4B0	Metastasis-associated protein MTA1	Mta1	715	80793	1	0	3	0	1	0
MXRA7_MOUSE	MXRA7_MOUSE	MXRA7_MOUSE	Q9CZH7	Matrix-remodeling-associated protein 7	Mxra7	178	19456	2	0	1	0	1	0
MYO1F_MOUSE	MYO1F_MOUSE	MYO1F_MOUSE	P70248	Myosin-If	Myo1f	1099	125940	1	0	0	0	1	0
MYP0_MOUSE	MYP0_MOUSE	MYP0_MOUSE	P27573	Myelin protein P0	Mpz	248	27620	0	0	1	0	1	0
NB5R3_MOUSE	NB5R3_MOUSE	NB5R3_MOUSE	Q9DCN2	NADH-cytochrome b5 reductase 3	Cyb5r3	301	34125	0	0	0	0	1	0
NCBP2_MOUSE	NCBP2_MOUSE	NCBP2_MOUSE	Q9CQ49	Nuclear cap-binding protein subunit 2	Ncbp2	156	18016	0	0	1	0	1	0
NCOA5_MOUSE	NCOA5_MOUSE	NCOA5_MOUSE	Q91W39	Nuclear receptor coactivator 5	Ncoa5	579	65315	2	0	0	0	1	0
NDKB_MOUSE	NDKB_MOUSE	NDKB_MOUSE	Q01768	Nucleoside diphosphate kinase B	Nme2	152	17362	2	0	2	0	1	0
NDRG1_MOUSE	NDRG1_MOUSE	NDRG1_MOUSE	Q62433	Protein NDRG1	Ndrg1	394	43006	1	0	1	0	1	0
NDUA3_MOUSE	NDUA3_MOUSE	NDUA3_MOUSE	Q9CQ91	NADH dehydrogenase [ubiquinone] 1 alpha subcomplex subunit 3	Ndufa3	84	9330	1	0	0	0	1	0
NDUA7_MOUSE	NDUA7_MOUSE	NDUA7_MOUSE	Q9Z1P6	NADH dehydrogenase [ubiquinone] 1 alpha subcomplex subunit 7	Ndufa7	113	12574	1	0	2	0	1	0
NDUB5_MOUSE	NDUB5_MOUSE	NDUB5_MOUSE	Q9CQH3	NADH dehydrogenase [ubiquinone] 1 beta subcomplex subunit 5, mitochondrial	Ndufb5	189	21709	1	0	2	0	1	0
NDUB7_MOUSE	NDUB7_MOUSE	NDUB7_MOUSE	Q9CR61	NADH dehydrogenase [ubiquinone] 1 beta subcomplex subunit 7	Ndufb7	137	16329	0	0	0	0	1	0
NDUS6_MOUSE	NDUS6_MOUSE	NDUS6_MOUSE	P52503	NADH dehydrogenase [ubiquinone] iron-sulfur protein 6, mitochondrial	Ndufs6	116	13019	2	0	1	0	1	0
NEK7_MOUSE	NEK7_MOUSE	NEK7_MOUSE	Q9ES74	Serine/threonine-protein kinase Nek7	Nek7	302	34535	1	0	1	0	1	0
NICN1_MOUSE	NICN1_MOUSE	NICN1_MOUSE	Q9CQM0	Nicolin-1	Nicn1	213	24358	0	0	0	0	1	0
NIPS1_MOUSE	NIPS1_MOUSE	NIPS1_MOUSE	O55125	Protein NipSnap homolog 1	Nipsnap1	284	33361	1	0	1	0	1	0
NPHP4_MOUSE	NPHP4_MOUSE	NPHP4_MOUSE	P59240	Nephrocystin-4	Nphp4	1425	157260	0	0	2	0	1	0
NRL_MOUSE	NRL_MOUSE	NRL_MOUSE	P54846	Neural retina-specific leucine zipper protein	Nrl	237	26081	1	0	2	0	1	0
NUBPL_MOUSE	NUBPL_MOUSE	NUBPL_MOUSE	Q9CWD8	Iron-sulfur protein NUBPL	Nubpl	319	34137	1	0	2	0	1	0
NUCG_MOUSE	NUCG_MOUSE	NUCG_MOUSE	O08600	Endonuclease G, mitochondrial	Endog	294	32188	0	0	3	0	1	0
NUDT5_MOUSE	NUDT5_MOUSE	NUDT5_MOUSE	Q9JKX6	ADP-sugar pyrophosphatase	Nudt5	218	23983	2	0	4	0	1	0
NXF1_MOUSE	NXF1_MOUSE	NXF1_MOUSE	Q99JX7	Nuclear RNA export factor 1	Nxf1	618	70295	2	0	3	0	1	0
NXNL2_MOUSE	NXNL2_MOUSE	NXNL2_MOUSE	Q9D531	Nucleoredoxin-like protein 2	Nxnl2	156	17619	2	0	1	0	1	0
O55240_MOUSE	O55240_MOUSE	O55240_MOUSE	O55240	11-cis retinol dehyrogenase	Rdh5	318	34824	1	0	1	0	1	0
O89054_MOUSE	O89054_MOUSE	O89054_MOUSE	O89054	Cytoskeletal beta-actin	Actb	136	15208	0	0	0	0	1	0
OPA3_MOUSE	OPA3_MOUSE	OPA3_MOUSE	Q505D7	Optic atrophy 3 protein homolog	Opa3	179	20109	0	0	0	0	1	0
OSTC_MOUSE	OSTC_MOUSE	OSTC_MOUSE	Q78XF5	Oligosaccharyltransferase complex subunit OSTC	Ostc	149	16814	0	0	0	0	1	0
P5CR3_MOUSE	P5CR3_MOUSE	P5CR3_MOUSE	Q9DCC4	Pyrroline-5-carboxylate reductase 3	Pycrl	274	28719	1	0	2	0	1	0
P66B_MOUSE	P66B_MOUSE	P66B_MOUSE	Q8VHR5	Transcriptional repressor p66-beta	Gatad2b	594	65407	2	0	1	0	1	0
PA1B2_MOUSE	PA1B2_MOUSE	PA1B2_MOUSE	Q61206	Platelet-activating factor acetylhydrolase IB subunit beta	Pafah1b2	229	25579	1	0	1	0	1	0
PACN2_MOUSE	PACN2_MOUSE	PACN2_MOUSE	Q9WVE8	Protein kinase C and casein kinase substrate in neurons protein 2	Pacsin2	486	55829	0	0	1	0	1	0
PAK7_MOUSE	PAK7_MOUSE	PAK7_MOUSE	Q8C015	Serine/threonine-protein kinase PAK 7	Pak7	719	80943	0	0	6	0	1	0
PALM_MOUSE	PALM_MOUSE	PALM_MOUSE	Q9Z0P4	Paralemmin-1	Palm	383	41612	0	0	1	0	1	0
PALMD_MOUSE	PALMD_MOUSE	PALMD_MOUSE	Q9JHU2	Palmdelphin	Palmd	551	62696	1	0	1	0	1	0
PAR6A_MOUSE	PAR6A_MOUSE	PAR6A_MOUSE	Q9Z101	Partitioning defective 6 homolog alpha	Pard6a	346	37331	1	0	1	0	1	0
PAR6B_MOUSE	PAR6B_MOUSE	PAR6B_MOUSE	Q9JK83	Partitioning defective 6 homolog beta	Pard6b	371	41064	0	0	8	0	1	0
PCD15_MOUSE	PCD15_MOUSE	PCD15_MOUSE	Q99PJ1	Protocadherin-15	Pcdh15	1943	214774	0	0	0	0	1	0
PDC10_MOUSE	PDC10_MOUSE	PDC10_MOUSE	Q8VE70	Programmed cell death protein 10	Pdcd10	212	24714	2	0	3	0	1	0
PEA15_MOUSE	PEA15_MOUSE	PEA15_MOUSE	Q62048	Astrocytic phosphoprotein PEA-15	Pea15	130	15053	1	0	0	0	1	0
PFD2_MOUSE	PFD2_MOUSE	PFD2_MOUSE	O70591	Prefoldin subunit 2	Pfdn2	154	16532	1	0	1	0	1	0
PHF14_MOUSE	PHF14_MOUSE	PHF14_MOUSE	Q9D4H9	PHD finger protein 14	Phf14	881	99100	2	0	1	0	1	0
PHLB1_MOUSE	PHLB1_MOUSE	PHLB1_MOUSE	Q6PDH0	Pleckstrin homology-like domain family B member 1	Phldb1	1371	150062	0	0	4	0	1	0
PHOCN_MOUSE	PHOCN_MOUSE	PHOCN_MOUSE	Q6PEB6	MOB-like protein phocein	Mob4	225	26031	3	0	5	0	1	0
PICA_MOUSE	PICA_MOUSE	PICA_MOUSE	Q7M6Y3	Phosphatidylinositol-binding clathrin assembly protein	Picalm	660	71539	2	0	0	0	1	0
PITH1_MOUSE	PITH1_MOUSE	PITH1_MOUSE	Q8BWR2	PITH domain-containing protein 1	Pithd1	211	24190	0	0	2	0	1	0
PLMN_MOUSE	PLMN_MOUSE	PLMN_MOUSE	P20918	Plasminogen	Plg	812	90803	3	0	2	0	1	0
PLSI_MOUSE	PLSI_MOUSE	PLSI_MOUSE	Q3V0K9	Plastin-1	Pls1	630	70403	3	0	3	0	1	0
PON1_MOUSE	PON1_MOUSE	PON1_MOUSE	P52430	Serum paraoxonase/arylesterase 1	Pon1	355	39563	3	0	2	0	1	0
PP2BA_MOUSE	PP2BA_MOUSE	PP2BA_MOUSE	P63328	Serine/threonine-protein phosphatase 2B catalytic subunit alpha isoform	Ppp3ca	521	58640	8	0	8	0	1	0
PPIH_MOUSE	PPIH_MOUSE	PPIH_MOUSE	Q9D868	Peptidyl-prolyl cis-trans isomerase H	Ppih	188	20462	0	0	1	0	1	0
PRAF2_MOUSE	PRAF2_MOUSE	PRAF2_MOUSE	Q9JIG8	PRA1 family protein 2	Praf2	178	19477	0	0	0	0	1	0
PRDBP_MOUSE	PRDBP_MOUSE	PRDBP_MOUSE	Q91VJ2	Protein kinase C delta-binding protein	Prkcdbp	260	27851	3	0	2	0	1	0
PRDX3_MOUSE	PRDX3_MOUSE	PRDX3_MOUSE	P20108	Thioredoxin-dependent peroxide reductase, mitochondrial	Prdx3	257	28125	3	0	3	0	1	0
PRKRA_MOUSE	PRKRA_MOUSE	PRKRA_MOUSE	Q9WTX2	Interferon-inducible double stranded RNA-dependent protein kinase activator A	Prkra	313	34369	4	0	2	0	1	0
PRP6_MOUSE	PRP6_MOUSE	PRP6_MOUSE	Q91YR7	Pre-mRNA-processing factor 6	Prpf6	941	106716	2	0	2	0	1	0
PRS4_MOUSE	PRS4_MOUSE	PRS4_MOUSE	P62192	26S protease regulatory subunit 4	Psmc1	440	49181	2	0	3	0	1	0
PSA4_MOUSE	PSA4_MOUSE	PSA4_MOUSE	Q9R1P0	Proteasome subunit alpha type-4	Psma4	261	29469	0	0	1	0	1	0
PSB7_MOUSE	PSB7_MOUSE	PSB7_MOUSE	P70195	Proteasome subunit beta type-7	Psmb7	277	29889	1	0	1	0	1	0
PSD10_MOUSE	PSD10_MOUSE	PSD10_MOUSE	Q9Z2X2	26S proteasome non-ATPase regulatory subunit 10	Psmd10	231	25052	1	0	0	0	1	0
PSD11_MOUSE	PSD11_MOUSE	PSD11_MOUSE	Q8BG32	26S proteasome non-ATPase regulatory subunit 11	Psmd11	422	47434	0	0	1	0	1	0
PSD13_MOUSE	PSD13_MOUSE	PSD13_MOUSE	Q9WVJ2	26S proteasome non-ATPase regulatory subunit 13	Psmd13	376	42807	1	0	1	0	1	0
PSD7_MOUSE	PSD7_MOUSE	PSD7_MOUSE	P26516	26S proteasome non-ATPase regulatory subunit 7	Psmd7	321	36537	3	0	0	0	1	0
PSDE_MOUSE	PSDE_MOUSE	PSDE_MOUSE	O35593	26S proteasome non-ATPase regulatory subunit 14	Psmd14	310	34575	1	0	2	0	1	0
PSMD6_MOUSE	PSMD6_MOUSE	PSMD6_MOUSE	Q99JI4	26S proteasome non-ATPase regulatory subunit 6	Psmd6	389	45534	1	0	1	0	1	0
PSPC1_MOUSE	PSPC1_MOUSE	PSPC1_MOUSE	Q8R326	Paraspeckle component 1	Pspc1	523	58755	4	0	1	0	1	0
PTPRF_MOUSE	PTPRF_MOUSE	PTPRF_MOUSE	A2A8L5	Receptor-type tyrosine-protein phosphatase F	Ptprf	1898	211477	0	0	4	0	1	0
PTRD1_MOUSE	PTRD1_MOUSE	PTRD1_MOUSE	D3Z4S3	Putative peptidyl-tRNA hydrolase PTRHD1	Ptrhd1	140	16035	2	0	1	0	1	0
PUSL1_MOUSE	PUSL1_MOUSE	PUSL1_MOUSE	A2ADA5	tRNA pseudouridine synthase-like 1	Pusl1	291	31990	1	0	1	0	1	0
Q1XG79_MOUSE	Q1XG79_MOUSE	Q1XG79_MOUSE	Q1XG79	UbiE1	Mettl7a1	246	28186	0	0	0	0	1	0
Q3T9M2_MOUSE	Q3T9M2_MOUSE	Q3T9M2_MOUSE	Q3T9M2	Putative uncharacterized protein	2410002F23Rik	284	32431	3	0	1	0	1	0
Q3TIJ9_MOUSE	Q3TIJ9_MOUSE	Q3TIJ9_MOUSE	Q3TIJ9	Putative uncharacterized protein	Actb	375	41664	2	0	2	0	1	0
Q3TJL8_MOUSE	Q3TJL8_MOUSE	Q3TJL8_MOUSE	Q3TJL8	Putative uncharacterized protein	Pdia6	445	48667	0	0	0	0	1	0
Q3TRG3_MOUSE	Q3TRG3_MOUSE	Q3TRG3_MOUSE	Q3TRG3	Uncharacterized protein	Erc2	405	47239	0	0	2	0	1	0
Q3U2W7_MOUSE	Q3U2W7_MOUSE	Q3U2W7_MOUSE	Q3U2W7	Putative uncharacterized protein	Kras	188	21412	1	0	1	0	1	0
Q3U4I9_MOUSE	Q3U4I9_MOUSE	Q3U4I9_MOUSE	Q3U4I9	Putative uncharacterized protein	Mamdc2	686	77361	1	0	1	0	1	0
Q3U6I5_MOUSE	Q3U6I5_MOUSE	Q3U6I5_MOUSE	Q3U6I5	Putative uncharacterized protein	C1qb	253	26749	1	0	1	0	1	0
Q3UAI4_MOUSE	Q3UAI4_MOUSE	Q3UAI4_MOUSE	Q3UAI4	Putative uncharacterized protein	Sf3b2	878	98184	2	0	5	0	1	0
Q3UJV2_MOUSE	Q3UJV2_MOUSE	Q3UJV2_MOUSE	Q3UJV2	Putative uncharacterized protein	Capza1	290	33292	1	0	0	0	1	0
Q3UUK5_MOUSE	Q3UUK5_MOUSE	Q3UUK5_MOUSE	Q3UUK5	Putative uncharacterized protein	Ppp1r9a	1042	116490	4	0	4	0	1	0
Q3UY31_MOUSE	Q3UY31_MOUSE	Q3UY31_MOUSE	Q3UY31	Putative uncharacterized protein	Cartpt	116	12794	0	0	0	0	1	0
Q4VA93_MOUSE	Q4VA93_MOUSE	Q4VA93_MOUSE	Q4VA93	Protein kinase C	Prkca	672	76820	2	0	1	0	1	0
Q5R3T5_MOUSE	Q5R3T5_MOUSE	Q5R3T5_MOUSE	Q5R3T5	G8(Anti-MRBC hybridoma) light chain	G8(anti-MRBC) V-2/ J-L	81	8944	0	0	0	0	1	0
Q5W9Z3_MOUSE	Q5W9Z3_MOUSE	Q5W9Z3_MOUSE	Q5W9Z3	Interphotoreceptor retinoid-binding protein	Rbp3	384	41688	0	0	0	0	1	0
Q6PGI0_MOUSE	Q6PGI0_MOUSE	Q6PGI0_MOUSE	Q6PGI0	Crygd protein	Crygd	174	21116	0	0	0	0	1	0
Q6ZPX2_MOUSE	Q6ZPX2_MOUSE	Q6ZPX2_MOUSE	Q6ZPX2	MKIAA1135 protein	Spire1	396	43995	1	0	1	0	1	0
Q8BSH3_MOUSE	Q8BSH3_MOUSE	Q8BSH3_MOUSE	Q8BSH3	Uncharacterized protein	Tpm1	284	32696	6	0	4	0	1	0
Q8BTE5_MOUSE	Q8BTE5_MOUSE	Q8BTE5_MOUSE	Q8BTE5	Uncharacterized protein	1110001A16Rik	80	9285	1	0	0	0	1	0
Q8CAN1_MOUSE	Q8CAN1_MOUSE	Q8CAN1_MOUSE	Q8CAN1	Putative uncharacterized protein	Stx3	287	32851	0	0	1	0	1	0
Q9CVR0_MOUSE	Q9CVR0_MOUSE	Q9CVR0_MOUSE	Q9CVR0	Putative uncharacterized protein	Tubb2c	291	32257	0	0	0	0	1	0
QCR10_MOUSE	QCR10_MOUSE	QCR10_MOUSE	Q9CPX8	Cytochrome b-c1 complex subunit 10	Uqcr11	56	6538	1	0	1	0	1	0
RAB1B_MOUSE	RAB1B_MOUSE	RAB1B_MOUSE	Q9D1G1	Ras-related protein Rab-1B	Rab1b	201	22185	1	0	2	0	1	0
RAB8A_MOUSE	RAB8A_MOUSE	RAB8A_MOUSE	P55258	Ras-related protein Rab-8A	Rab8a	207	23666	2	0	4	0	1	0
RALA_MOUSE	RALA_MOUSE	RALA_MOUSE	P63321	Ras-related protein Ral-A	Rala	206	23551	0	0	1	0	1	0
RAP2B_MOUSE	RAP2B_MOUSE	RAP2B_MOUSE	P61226	Ras-related protein Rap-2b	Rap2b	183	20503	1	0	1	0	1	0
RASH_MOUSE	RASH_MOUSE	RASH_MOUSE	Q61411	GTPase HRas	Hras1	189	21297	2	0	2	0	1	0
RASK_MOUSE	RASK_MOUSE	RASK_MOUSE	P32883	GTPase KRas	Kras	189	21654	0	0	1	0	1	0
RBM8A_MOUSE	RBM8A_MOUSE	RBM8A_MOUSE	Q9CWZ3	RNA-binding protein 8A	Rbm8a	174	19887	1	0	2	0	1	0
RDH14_MOUSE	RDH14_MOUSE	RDH14_MOUSE	Q9ERI6	Retinol dehydrogenase 14	Rdh14	334	36363	1	0	2	0	1	0
REEP6_MOUSE	REEP6_MOUSE	REEP6_MOUSE	Q9JM62	Receptor expression-enhancing protein 6	Reep6	201	22202	0	0	0	0	1	0
RHEB_MOUSE	RHEB_MOUSE	RHEB_MOUSE	Q921J2	GTP-binding protein Rheb	Rheb	184	20450	5	0	2	0	1	0
RL22L_MOUSE	RL22L_MOUSE	RL22L_MOUSE	Q9D7S7	60S ribosomal protein L22-like 1	Rpl22l1	122	14466	2	0	1	0	1	0
RLA1_MOUSE	RLA1_MOUSE	RLA1_MOUSE	P47955	60S acidic ribosomal protein P1	Rplp1	114	11474	1	0	1	0	1	0
RM04_MOUSE	RM04_MOUSE	RM04_MOUSE	Q9DCU6	39S ribosomal protein L4, mitochondrial	Mrpl4	294	33071	0	0	0	0	1	0
RM49_MOUSE	RM49_MOUSE	RM49_MOUSE	Q9CQ40	39S ribosomal protein L49, mitochondrial	Mrpl49	166	19132	0	0	0	0	1	0
RMD3_MOUSE	RMD3_MOUSE	RMD3_MOUSE	Q3UJU9	Regulator of microtubule dynamics protein 3	Fam82a2	470	52026	0	0	0	0	1	0
RMND1_MOUSE	RMND1_MOUSE	RMND1_MOUSE	Q8CI78	Required for meiotic nuclear division protein 1 homolog	Rmnd1	450	51840	0	0	0	0	1	0
ROAA_MOUSE	ROAA_MOUSE	ROAA_MOUSE	Q99020	Heterogeneous nuclear ribonucleoprotein A/B	Hnrnpab	285	30829	1	0	1	0	1	0
RP1_MOUSE	RP1_MOUSE	RP1_MOUSE	P56716	Oxygen-regulated protein 1	Rp1	2095	234375	8	0	8	0	1	0
RPAB3_MOUSE	RPAB3_MOUSE	RPAB3_MOUSE	Q923G2	DNA-directed RNA polymerases I, II, and III subunit RPABC3	Polr2h	150	17142	3	0	0	0	1	0
RPE65_MOUSE	RPE65_MOUSE	RPE65_MOUSE	Q91ZQ5	Retinoid isomerohydrolase	Rpe65	533	61063	5	0	2	0	1	0
RPP30_MOUSE	RPP30_MOUSE	RPP30_MOUSE	O88796	Ribonuclease P protein subunit p30	Rpp30	268	29471	0	0	0	0	1	0
RPR1A_MOUSE	RPR1A_MOUSE	RPR1A_MOUSE	Q8VDS4	Regulation of nuclear pre-mRNA domain-containing protein 1A	Rprd1a	312	35698	2	0	3	0	1	0
RRAS_MOUSE	RRAS_MOUSE	RRAS_MOUSE	P10833	Ras-related protein R-Ras	Rras	218	23762	0	0	1	0	1	0
RS21_MOUSE	RS21_MOUSE	RS21_MOUSE	Q9CQR2	40S ribosomal protein S21	Rps21	83	9140	2	0	1	0	1	0
RS5_MOUSE	RS5_MOUSE	RS5_MOUSE	P97461	40S ribosomal protein S5	Rps5	204	22888	2	0	7	0	1	0
RTN1_MOUSE	RTN1_MOUSE	RTN1_MOUSE	Q8K0T0	Reticulon-1	Rtn1	780	83567	0	0	1	0	1	0
RTN2_MOUSE	RTN2_MOUSE	RTN2_MOUSE	O70622	Reticulon-2	Rtn2	471	51343	1	0	0	0	1	0
RUFY3_MOUSE	RUFY3_MOUSE	RUFY3_MOUSE	Q9D394	Protein RUFY3	Rufy3	469	53004	3	0	2	0	1	0
S10AD_MOUSE	S10AD_MOUSE	S10AD_MOUSE	P97352	Protein S100-A13	S100a13	98	11157	1	0	1	0	1	0
S10AE_MOUSE	S10AE_MOUSE	S10AE_MOUSE	Q9D2Q8	Protein S100-A14	S100a14	104	11598	2	0	1	0	1	0
SBP1_MOUSE	SBP1_MOUSE	SBP1_MOUSE	P17563	Selenium-binding protein 1	Selenbp1	472	52511	5	0	3	0	1	0
SC11A_MOUSE	SC11A_MOUSE	SC11A_MOUSE	Q9R0P6	Signal peptidase complex catalytic subunit SEC11A	Sec11a	179	20625	0	0	1	0	1	0
SCAM1_MOUSE	SCAM1_MOUSE	SCAM1_MOUSE	Q8K021	Secretory carrier-associated membrane protein 1	Scamp1	338	38026	0	0	0	0	1	0
SCOC_MOUSE	SCOC_MOUSE	SCOC_MOUSE	Q78YZ6	Short coiled-coil protein	Scoc	125	14153	0	0	1	0	1	0
SDPR_MOUSE	SDPR_MOUSE	SDPR_MOUSE	Q63918	Serum deprivation-response protein	Sdpr	418	46761	4	0	3	0	1	0
SEC13_MOUSE	SEC13_MOUSE	SEC13_MOUSE	Q9D1M0	Protein SEC13 homolog	Sec13	322	35563	2	0	0	0	1	0
SELK_MOUSE	SELK_MOUSE	SELK_MOUSE	Q9JLJ1	Selenoprotein K	Selk	94	10641	1	0	1	0	1	0
SELM_MOUSE	SELM_MOUSE	SELM_MOUSE	Q8VHC3	Selenoprotein M	Selm	145	16376	4	0	2	0	1	0
SEPT2_MOUSE	SEPT2_MOUSE	SEPT2_MOUSE	P42208	Septin-2	2023-09-02	361	41523	1	0	1	0	1	0
SEPT4_MOUSE	SEPT4_MOUSE	SEPT4_MOUSE	P28661	Septin-4	2023-09-04	478	54933	2	0	4	0	1	0
SEPT5_MOUSE	SEPT5_MOUSE	SEPT5_MOUSE	Q9Z2Q6	Septin-5	2023-09-05	369	42745	1	0	1	0	1	0
SF3A1_MOUSE	SF3A1_MOUSE	SF3A1_MOUSE	Q8K4Z5	Splicing factor 3A subunit 1	Sf3a1	791	88540	2	0	3	0	1	0
SF3A3_MOUSE	SF3A3_MOUSE	SF3A3_MOUSE	Q9D554	Splicing factor 3A subunit 3	Sf3a3	501	58838	5	0	4	0	1	0
SH3BG_MOUSE	SH3BG_MOUSE	SH3BG_MOUSE	Q9WUZ7	SH3 domain-binding glutamic acid-rich protein	Sh3bgr	214	23101	2	0	2	0	1	0
SIPA1_MOUSE	SIPA1_MOUSE	SIPA1_MOUSE	P46062	Signal-induced proliferation-associated protein 1	Sipa1	1037	112059	5	0	5	0	1	0
SK2L2_MOUSE	SK2L2_MOUSE	SK2L2_MOUSE	Q9CZU3	Superkiller viralicidic activity 2-like 2	Skiv2l2	1040	117630	1	0	0	0	1	0
SMRD2_MOUSE	SMRD2_MOUSE	SMRD2_MOUSE	Q99JR8	SWI/SNF-related matrix-associated actin-dependent regulator of chromatin subfamily D member 2	Smarcd2	531	59081	2	0	0	0	1	0
SNF5_MOUSE	SNF5_MOUSE	SNF5_MOUSE	Q9Z0H3	SWI/SNF-related matrix-associated actin-dependent regulator of chromatin subfamily B member 1	Smarcb1	385	44138	2	0	1	0	1	0
SNW1_MOUSE	SNW1_MOUSE	SNW1_MOUSE	Q9CSN1	SNW domain-containing protein 1	Snw1	536	61472	7	0	4	0	1	0
SNX27_MOUSE	SNX27_MOUSE	SNX27_MOUSE	Q3UHD6	Sorting nexin-27	Snx27	539	60985	2	0	2	0	1	0
SNX32_MOUSE	SNX32_MOUSE	SNX32_MOUSE	Q80ZJ7	Sorting nexin-32	Snx32	404	46644	1	0	0	0	1	0
SODC_MOUSE	SODC_MOUSE	SODC_MOUSE	P08228	Superoxide dismutase [Cu-Zn]	Sod1	154	15941	1	0	0	0	1	0
SPAG7_MOUSE	SPAG7_MOUSE	SPAG7_MOUSE	Q7TNE3	Sperm-associated antigen 7	Spag7	227	25919	0	0	2	0	1	0
SQRD_MOUSE	SQRD_MOUSE	SQRD_MOUSE	Q9R112	Sulfide:quinone oxidoreductase, mitochondrial	Sqrdl	450	50279	1	0	1	0	1	0
SRP09_MOUSE	SRP09_MOUSE	SRP09_MOUSE	P49962	Signal recognition particle 9 kDa protein	Srp9	86	10193	1	0	1	0	1	0
SSRG_MOUSE	SSRG_MOUSE	SSRG_MOUSE	Q9DCF9	Translocon-associated protein subunit gamma	Ssr3	185	21063	1	0	1	0	1	0
STRN3_MOUSE	STRN3_MOUSE	STRN3_MOUSE	Q9ERG2	Striatin-3	Strn3	796	87145	4	0	2	0	1	0
SURF4_MOUSE	SURF4_MOUSE	SURF4_MOUSE	Q64310	Surfeit locus protein 4	Surf4	269	30379	0	0	2	0	1	0
SYNPR_MOUSE	SYNPR_MOUSE	SYNPR_MOUSE	Q8BGN8	Synaptoporin	Synpr	265	29226	1	0	1	0	1	0
SYUB_MOUSE	SYUB_MOUSE	SYUB_MOUSE	Q91ZZ3	Beta-synuclein	Sncb	133	14050	3	0	1	0	1	0
TARA_MOUSE	TARA_MOUSE	TARA_MOUSE	Q99KW3	TRIO and F-actin-binding protein	Triobp	2014	223355	1	13	1	18	1	17
TCAL3_MOUSE	TCAL3_MOUSE	TCAL3_MOUSE	Q8R0A5	Transcription elongation factor A protein-like 3	Tceal3	200	22467	7	0	7	0	1	0
TCAL5_MOUSE	TCAL5_MOUSE	TCAL5_MOUSE	Q8CCT4	Transcription elongation factor A protein-like 5	Tceal5	200	22036	1	0	2	0	1	0
TECT1_MOUSE	TECT1_MOUSE	TECT1_MOUSE	Q8BZ64	Tectonic-1	Tctn1	593	63443	0	0	1	0	1	0
TENR_MOUSE	TENR_MOUSE	TENR_MOUSE	Q8BYI9	Tenascin-R	Tnr	1358	149581	5	0	5	0	1	0
THIL_MOUSE	THIL_MOUSE	THIL_MOUSE	Q8QZT1	Acetyl-CoA acetyltransferase, mitochondrial	Acat1	424	44813	4	0	5	0	1	0
TIAR_MOUSE	TIAR_MOUSE	TIAR_MOUSE	P70318	Nucleolysin TIAR	Tial1	392	43386	0	0	1	0	1	0
TIM16_MOUSE	TIM16_MOUSE	TIM16_MOUSE	Q9CQV1	Mitochondrial import inner membrane translocase subunit TIM16	Pam16	125	13783	0	0	0	0	1	0
TLN1_MOUSE	TLN1_MOUSE	TLN1_MOUSE	P26039	Talin-1	Tln1	2541	269806	15	0	9	0	1	0
TM109_MOUSE	TM109_MOUSE	TM109_MOUSE	Q3UBX0	Transmembrane protein 109	Tmem109	243	26304	0	0	0	0	1	0
TM14C_MOUSE	TM14C_MOUSE	TM14C_MOUSE	Q9CQN6	Transmembrane protein 14C	Tmem14c	114	11641	0	0	1	0	1	0
TM55A_MOUSE	TM55A_MOUSE	TM55A_MOUSE	Q9CZX7	Transmembrane protein 55A	Tmem55a	257	28036	1	0	1	0	1	0
TMM65_MOUSE	TMM65_MOUSE	TMM65_MOUSE	Q4VAE3	Transmembrane protein 65	Tmem65	234	24916	1	0	1	0	1	0
TMM85_MOUSE	TMM85_MOUSE	TMM85_MOUSE	Q9CZX9	Transmembrane protein 85	Tmem85	183	20115	0	0	1	0	1	0
TNNT2_MOUSE	TNNT2_MOUSE	TNNT2_MOUSE	P50752	Troponin T, cardiac muscle	Tnnt2	301	35823	3	0	3	0	1	0
TOM22_MOUSE	TOM22_MOUSE	TOM22_MOUSE	Q9CPQ3	Mitochondrial import receptor subunit TOM22 homolog	Tomm22	142	15535	3	0	2	0	1	0
TPGS2_MOUSE	TPGS2_MOUSE	TPGS2_MOUSE	Q66JT5	Tubulin polyglutamylase complex subunit 2	--	296	33182	0	0	1	0	1	0
TPPC2_MOUSE	TPPC2_MOUSE	TPPC2_MOUSE	Q9CQP2	Trafficking protein particle complex subunit 2	Trappc2	140	16439	1	0	1	0	1	0
TPPP_MOUSE	TPPP_MOUSE	TPPP_MOUSE	Q7TQD2	Tubulin polymerization-promoting protein	Tppp	218	23573	2	0	2	0	1	0
TR112_MOUSE	TR112_MOUSE	TR112_MOUSE	Q9DCG9	tRNA methyltransferase 112 homolog	Trmt112	125	14140	1	0	1	0	1	0
TRA2A_MOUSE	TRA2A_MOUSE	TRA2A_MOUSE	Q6PFR5	Transformer-2 protein homolog alpha	Tra2a	281	32314	1	0	1	0	1	0
TSP1_MOUSE	TSP1_MOUSE	TSP1_MOUSE	P35441	Thrombospondin-1	Thbs1	1170	129640	3	0	4	0	1	0
TSP4_MOUSE	TSP4_MOUSE	TSP4_MOUSE	Q9Z1T2	Thrombospondin-4	Thbs4	963	106360	4	0	17	0	1	0
TTYH1_MOUSE	TTYH1_MOUSE	TTYH1_MOUSE	Q9D3A9	Protein tweety homolog 1	Ttyh1	450	49029	0	0	2	0	1	0
UB2G2_MOUSE	UB2G2_MOUSE	UB2G2_MOUSE	P60605	Ubiquitin-conjugating enzyme E2 G2	Ube2g2	165	18565	0	0	0	0	1	0
UBC9_MOUSE	UBC9_MOUSE	UBC9_MOUSE	P63280	SUMO-conjugating enzyme UBC9	Ube2i	158	18005	1	0	1	0	1	0
UCK1_MOUSE	UCK1_MOUSE	UCK1_MOUSE	P52623	Uridine-cytidine kinase 1	Uck1	277	31066	1	0	0	0	1	0
UGPA_MOUSE	UGPA_MOUSE	UGPA_MOUSE	Q91ZJ5	UTP--glucose-1-phosphate uridylyltransferase	Ugp2	508	56976	2	0	1	0	1	0
UN45A_MOUSE	UN45A_MOUSE	UN45A_MOUSE	Q99KD5	Protein unc-45 homolog A	Unc45a	944	103441	2	0	1	0	1	0
UPK1B_MOUSE	UPK1B_MOUSE	UPK1B_MOUSE	Q9Z2C6	Uroplakin-1b	Upk1b	260	29760	1	0	1	0	1	0
USO1_MOUSE	USO1_MOUSE	USO1_MOUSE	Q9Z1Z0	General vesicular transport factor p115	Uso1	959	106977	0	0	1	0	1	0
VAS1_MOUSE	VAS1_MOUSE	VAS1_MOUSE	Q9R1Q9	V-type proton ATPase subunit S1	Atp6ap1	463	51004	0	0	3	0	1	0
VATC1_MOUSE	VATC1_MOUSE	VATC1_MOUSE	Q9Z1G3	V-type proton ATPase subunit C 1	Atp6v1c1	382	43885	1	0	1	0	1	0
VMA5A_MOUSE	VMA5A_MOUSE	VMA5A_MOUSE	Q99KC8	von Willebrand factor A domain-containing protein 5A	Vwa5a	793	87138	0	0	1	0	1	0
VP26B_MOUSE	VP26B_MOUSE	VP26B_MOUSE	Q8C0E2	Vacuolar protein sorting-associated protein 26B	Vps26b	336	39122	1	0	0	0	1	0
WDR37_MOUSE	WDR37_MOUSE	WDR37_MOUSE	Q8CBE3	WD repeat-containing protein 37	Wdr37	496	55042	2	0	1	0	1	0
WDR47_MOUSE	WDR47_MOUSE	WDR47_MOUSE	Q8CGF6	WD repeat-containing protein 47	Wdr47	920	102306	0	0	2	0	1	0
WDR61_MOUSE	WDR61_MOUSE	WDR61_MOUSE	Q9ERF3	WD repeat-containing protein 61	Wdr61	305	33771	1	0	2	0	1	0
YBOX1_MOUSE	YBOX1_MOUSE	YBOX1_MOUSE	P62960	Nuclease-sensitive element-binding protein 1	Ybx1	322	35728	1	0	1	0	1	0
YPEL5_MOUSE	YPEL5_MOUSE	YPEL5_MOUSE	P62700	Protein yippee-like 5	Ypel5	121	13840	0	0	1	0	1	0
ZN326_MOUSE	ZN326_MOUSE	ZN326_MOUSE	O88291	Zinc finger protein 326	Znf326	580	65221	2	0	1	0	1	0
A1A4C2_MOUSE	A1A4C2_MOUSE	A1A4C2_MOUSE	A1A4C2	Atg9a protein	Atg9a	492	53735	0	0	3	0	0	0
A2AFQ2_MOUSE	A2AFQ2_MOUSE	A2AFQ2_MOUSE	A2AFQ2	Hydroxysteroid (17-beta) dehydrogenase 10	Hsd17b10	271	28372	1	0	1	0	0	0
A2AKU9_MOUSE	A2AKU9_MOUSE	A2AKU9_MOUSE	A2AKU9	ATP synthase gamma chain	Atp5c1	297	32769	1	0	1	0	0	0
A2MP_MOUSE	A2MP_MOUSE	A2MP_MOUSE	Q6GQT1	Alpha-2-macroglobulin-P	A2mp	1474	164343	0	0	2	0	0	0
A6H6N4_MOUSE	A6H6N4_MOUSE	A6H6N4_MOUSE	A6H6N4	Four and a half LIM domains 3	Fhl3	289	31792	2	0	1	0	0	0
A7L3B_MOUSE	A7L3B_MOUSE	A7L3B_MOUSE	Q3UD01	Putative ataxin-7-like protein 3B	Atxn7l3b	97	10730	1	0	1	0	0	0
AATM_MOUSE	AATM_MOUSE	AATM_MOUSE	P05202	Aspartate aminotransferase, mitochondrial	Got2	430	47408	1	0	0	0	0	0
ABCB7_MOUSE	ABCB7_MOUSE	ABCB7_MOUSE	Q61102	ATP-binding cassette sub-family B member 7, mitochondrial	Abcb7	752	82576	2	0	0	0	0	0
ABCE1_MOUSE	ABCE1_MOUSE	ABCE1_MOUSE	P61222	ATP-binding cassette sub-family E member 1	Abce1	599	67310	3	0	1	0	0	0
ACPM_MOUSE	ACPM_MOUSE	ACPM_MOUSE	Q9CR21	Acyl carrier protein, mitochondrial	Ndufab1	156	17369	0	0	1	0	0	0
ACSL3_MOUSE	ACSL3_MOUSE	ACSL3_MOUSE	Q9CZW4	Long-chain-fatty-acid--CoA ligase 3	Acsl3	720	80488	1	0	2	0	0	0
ADCK3_MOUSE	ADCK3_MOUSE	ADCK3_MOUSE	Q60936	Chaperone activity of bc1 complex-like, mitochondrial	Adck3	645	71739	2	0	1	0	0	0
AGO2_MOUSE	AGO2_MOUSE	AGO2_MOUSE	Q8CJG0	Protein argonaute-2	Eif2c2	860	97299	3	0	3	0	0	0
AGO61_MOUSE	AGO61_MOUSE	AGO61_MOUSE	Q8BW41	Uncharacterized glycosyltransferase AGO61	Ago61	605	69374	1	0	3	0	0	0
AL1L1_MOUSE	AL1L1_MOUSE	AL1L1_MOUSE	Q8R0Y6	Cytosolic 10-formyltetrahydrofolate dehydrogenase	Aldh1l1	902	98703	1	0	0	0	0	0
AL3A2_MOUSE	AL3A2_MOUSE	AL3A2_MOUSE	P47740	Fatty aldehyde dehydrogenase	Aldh3a2	484	53967	2	0	0	0	0	0
AMPL_MOUSE	AMPL_MOUSE	AMPL_MOUSE	Q9CPY7	Cytosol aminopeptidase	Lap3	519	56138	0	0	1	0	0	0
ANGL1_MOUSE	ANGL1_MOUSE	ANGL1_MOUSE	Q640P2	Angiopoietin-related protein 1	Angptl1	490	56320	0	0	2	0	0	0
ANGL7_MOUSE	ANGL7_MOUSE	ANGL7_MOUSE	Q8R1Q3	Angiopoietin-related protein 7	Angptl7	337	39012	1	0	2	0	0	0
ANM1_MOUSE	ANM1_MOUSE	ANM1_MOUSE	Q9JIF0	Protein arginine N-methyltransferase 1	Prmt1	371	42433	1	0	0	0	0	0
ANM5_MOUSE	ANM5_MOUSE	ANM5_MOUSE	Q8CIG8	Protein arginine N-methyltransferase 5	Prmt5	637	72675	1	0	1	0	0	0
ANR54_MOUSE	ANR54_MOUSE	ANR54_MOUSE	Q91WK7	Ankyrin repeat domain-containing protein 54	Ankrd54	299	32483	3	0	1	0	0	0
AP3B2_MOUSE	AP3B2_MOUSE	AP3B2_MOUSE	Q9JME5	AP-3 complex subunit beta-2	Ap3b2	1082	119186	0	0	1	0	0	0
AP3M1_MOUSE	AP3M1_MOUSE	AP3M1_MOUSE	Q9JKC8	AP-3 complex subunit mu-1	Ap3m1	418	46933	2	0	1	0	0	0
AP3M2_MOUSE	AP3M2_MOUSE	AP3M2_MOUSE	Q8R2R9	AP-3 complex subunit mu-2	Ap3m2	418	46913	2	0	0	0	0	0
AP3S2_MOUSE	AP3S2_MOUSE	AP3S2_MOUSE	Q8BSZ2	AP-3 complex subunit sigma-2	Ap3s2	193	22016	3	0	0	0	0	0
ARF6_MOUSE	ARF6_MOUSE	ARF6_MOUSE	P62331	ADP-ribosylation factor 6	Arf6	175	20081	1	0	3	0	0	0
ARGL1_MOUSE	ARGL1_MOUSE	ARGL1_MOUSE	Q3UL36	Arginine and glutamate-rich protein 1	Arglu1	271	32885	1	0	1	0	0	0
ARHG2_MOUSE	ARHG2_MOUSE	ARHG2_MOUSE	Q60875	Rho guanine nucleotide exchange factor 2	Arhgef2	985	111968	0	0	1	0	0	0
ARHG4_MOUSE	ARHG4_MOUSE	ARHG4_MOUSE	Q7TNR9	Rho guanine nucleotide exchange factor 4	Arhgef4	484	56676	1	0	1	0	0	0
ARHG9_MOUSE	ARHG9_MOUSE	ARHG9_MOUSE	Q3UTH8	Rho guanine nucleotide exchange factor 9	Arhgef9	516	60923	0	0	1	0	0	0
ARK72_MOUSE	ARK72_MOUSE	ARK72_MOUSE	Q8CG76	Aflatoxin B1 aldehyde reductase member 2	Akr7a2	367	40609	2	0	2	0	0	0
ARL8B_MOUSE	ARL8B_MOUSE	ARL8B_MOUSE	Q9CQW2	ADP-ribosylation factor-like protein 8B	Arl8b	186	21537	2	0	2	0	0	0
ASPP2_MOUSE	ASPP2_MOUSE	ASPP2_MOUSE	Q8CG79	Apoptosis-stimulating of p53 protein 2	Tp53bp2	1128	125294	2	0	1	0	0	0
ATE1_MOUSE	ATE1_MOUSE	ATE1_MOUSE	Q9Z2A5	Arginyl-tRNA--protein transferase 1	Ate1	516	59143	1	0	1	0	0	0
ATOX1_MOUSE	ATOX1_MOUSE	ATOX1_MOUSE	O08997	Copper transport protein ATOX1	Atox1	68	7338	2	0	1	0	0	0
ATP5E_MOUSE	ATP5E_MOUSE	ATP5E_MOUSE	P56382	ATP synthase subunit epsilon, mitochondrial	Atp5e	52	5837	2	0	1	0	0	0
AZI1_MOUSE	AZI1_MOUSE	AZI1_MOUSE	Q62036	5-azacytidine-induced protein 1	Azi1	1060	120306	4	0	4	0	0	0
B2RY78_MOUSE	B2RY78_MOUSE	B2RY78_MOUSE	B2RY78	Phosphodiesterase 6A, cGMP-specific, rod, alpha	Pde6a	860	99520	2	0	2	0	0	0
B5TVM2_MOUSE	B5TVM2_MOUSE	B5TVM2_MOUSE	B5TVM2	Lisch-like isoform 1	Ildr2	646	71646	0	0	1	0	0	0
B5UB69_MOUSE	B5UB69_MOUSE	B5UB69_MOUSE	B5UB69	EP3-6 light chain variable region	EP3-6VL	114	12492	1	0	0	0	0	0
B7ZMQ9_MOUSE	B7ZMQ9_MOUSE	B7ZMQ9_MOUSE	B7ZMQ9	Inpp4a protein	Inpp4a	678	76392	0	0	2	0	0	0
B8JJB5_MOUSE	B8JJB5_MOUSE	B8JJB5_MOUSE	B8JJB5	PDZ and LIM domain 7	Pdlim7	188	21153	2	0	2	0	0	0
B9EJA2_MOUSE	B9EJA2_MOUSE	B9EJA2_MOUSE	B9EJA2	Cttnbp2 protein	Cttnbp2	1650	178937	2	0	2	0	0	0
BBS4_MOUSE	BBS4_MOUSE	BBS4_MOUSE	Q8C1Z7	Bardet-Biedl syndrome 4 protein homolog	Bbs4	520	58252	2	0	1	0	0	0
BBS5_MOUSE	BBS5_MOUSE	BBS5_MOUSE	Q9CZQ9	Bardet-Biedl syndrome 5 protein homolog	Bbs5	341	38860	1	0	1	0	0	0
BCR_MOUSE	BCR_MOUSE	BCR_MOUSE	Q6PAJ1	Breakpoint cluster region protein	Bcr	1270	143064	1	0	1	0	0	0
BDH2_MOUSE	BDH2_MOUSE	BDH2_MOUSE	Q8JZV9	3-hydroxybutyrate dehydrogenase type 2	Bdh2	245	26751	0	0	1	0	0	0
BIN1_MOUSE	BIN1_MOUSE	BIN1_MOUSE	O08539	Myc box-dependent-interacting protein 1	Bin1	588	64466	1	0	3	0	0	0
BR44L_MOUSE	BR44L_MOUSE	BR44L_MOUSE	P63030	Brain protein 44-like protein	Brp44l	109	12453	1	0	0	0	0	0
[truncated: 314 more rows]
