# Supplementary material for: HTRA1-dependent proteolysis induces age-related retinal degeneration and exacerbates choroidal neovascularization
Source: Dis Model Mech. 2025 Sep 17;18(10):dmm052253. doi: 10.1242/dmm.052253 (PMC12486214; doi:10.1242/dmm.052253)
Supplement: Table S2. SAINT analysis of the comparison between interacting partners of HTRA1 S328A and No Tg identified 37 significant interacting proteins for HTRA1 S328A. [file dmm-18-052253-TableS2.xlsx]

## Sheet: SuppTable2
Bait	Prey	PreyGene	Spec	SpecSum	AvgSpec	NumReplicates	ctrlCounts	AvgP	MaxP	TopoAvgP	TopoMaxP	SaintScore	logOddsScore	FoldChange	BFDR	boosted_by	comparison
HTRA1 S328A	APOE_MOUSE	APOE_MOUSE	23|28	51	25.5	2	2|0	1	1	1	1	1	11.29	25.5	0	NA	HTRA1 S328A vs No Tg
HTRA1 S328A	BSN_MOUSE	BSN_MOUSE	319|441	760	380	2	0|0	1	1	1	1	1	453.74	3800	0	NA	HTRA1 S328A vs No Tg
HTRA1 S328A	C102A_MOUSE	C102A_MOUSE	23|40	63	31.5	2	2|3	1	1	1	1	1	17.64	12.6	0	NA	HTRA1 S328A vs No Tg
HTRA1 S328A	CE290_MOUSE	CE290_MOUSE	23|33	56	28	2	0|0	1	1	1	1	1	34.69	280	0	NA	HTRA1 S328A vs No Tg
HTRA1 S328A	CLUS_MOUSE	CLUS_MOUSE	90|102	192	96	2	9|8	1	1	1	1	1	77.47	11.29	0	NA	HTRA1 S328A vs No Tg
HTRA1 S328A	CTBP1_MOUSE	CTBP1_MOUSE	34|31	65	32.5	2	4|1	1	1	1	1	1	14.51	13	0	NA	HTRA1 S328A vs No Tg
HTRA1 S328A	CTBP2_MOUSE	CTBP2_MOUSE	102|81	183	91.5	2	18|4	1	1	1	1	1	4.97	8.32	0	NA	HTRA1 S328A vs No Tg
HTRA1 S328A	D3YZZ5_MOUSE	D3YZZ5_MOUSE	18|19	37	18.5	2	0|0	1	1	1	1	1	27.32	185	0	NA	HTRA1 S328A vs No Tg
HTRA1 S328A	E9Q123_MOUSE	E9Q123_MOUSE	44|50	94	47	2	7|1	1	1	1	1	1	6.54	11.75	0	NA	HTRA1 S328A vs No Tg
HTRA1 S328A	ERC2_MOUSE	ERC2_MOUSE	129|198	327	163.5	2	3|13	1	1	1	1	1	13.88	20.44	0	NA	HTRA1 S328A vs No Tg
HTRA1 S328A	GOGA2_MOUSE	GOGA2_MOUSE	67|61	128	64	2	0|0	1	1	1	1	1	89.41	640	0	NA	HTRA1 S328A vs No Tg
HTRA1 S328A	HCN1_MOUSE	HCN1_MOUSE	37|57	94	47	2	0|0	1	1	1	1	1	55.01	470	0	NA	HTRA1 S328A vs No Tg
HTRA1 S328A	HTRA1_MOUSE	HTRA1_MOUSE	374|733	1107	553.5	2	21|48	1	1	1	1	1	19.45	16.04	0	NA	HTRA1 S328A vs No Tg
HTRA1 S328A	K1C13_HUMANC	NA	14|14	28	14	2	0|0	1	1	1	1	1	21.36	140	0	NA	HTRA1 S328A vs No Tg
HTRA1 S328A	K2C4_HUMANC	NA	6|21	27	13.5	2	0|1	1	1	1	1	1	4.65	27	0	NA	HTRA1 S328A vs No Tg
HTRA1 S328A	KCAB2_MOUSE	KCAB2_MOUSE	16|21	37	18.5	2	0|0	1	1	1	1	1	24.35	185	0	NA	HTRA1 S328A vs No Tg
HTRA1 S328A	KRT81_MOUSE	KRT81_MOUSE	8|3	11	5.5	2	0|0	0.99	1	0.99	1	0.99	3.92	55	0	NA	HTRA1 S328A vs No Tg
HTRA1 S328A	LIPA2_MOUSE	LIPA2_MOUSE	100|74	174	87	2	2|0	1	1	1	1	1	39.45	87	0	NA	HTRA1 S328A vs No Tg
HTRA1 S328A	MYOC_MOUSE	MYOC_MOUSE	18|11	29	14.5	2	3|0	0.93	0.99	0.93	0.99	0.93	1.97	9.67	0	NA	HTRA1 S328A vs No Tg
HTRA1 S328A	P5CR2_MOUSE	P5CR2_MOUSE	13|14	27	13.5	2	5|4	0.64	0.78	0.64	0.78	0.64	0.03	3	0	NA	HTRA1 S328A vs No Tg
HTRA1 S328A	PCLO_MOUSE	PCLO_MOUSE	144|183	327	163.5	2	0|0	1	1	1	1	1	207.1	1635	0	NA	HTRA1 S328A vs No Tg
HTRA1 S328A	PROM1_MOUSE	PROM1_MOUSE	19|22	41	20.5	2	4|0	0.97	0.98	0.97	0.98	0.97	3.23	10.25	0	NA	HTRA1 S328A vs No Tg
HTRA1 S328A	Q3UHB8_MOUSE	Q3UHB8_MOUSE	30|27	57	28.5	2	8|4	1	1	1	1	1	10.25	4.75	0	NA	HTRA1 S328A vs No Tg
HTRA1 S328A	RB6I2_MOUSE	RB6I2_MOUSE	261|357	618	309	2	14|38	1	1	1	1	1	13.06	11.88	0	NA	HTRA1 S328A vs No Tg
HTRA1 S328A	RET3_MOUSE	RET3_MOUSE	212|205	417	208.5	2	42|3	0.99	0.99	0.99	0.99	0.99	4.58	9.27	0	NA	HTRA1 S328A vs No Tg
HTRA1 S328A	RPGF4_MOUSE	RPGF4_MOUSE	49|27	76	38	2	1|0	1	1	1	1	1	35.14	76	0	NA	HTRA1 S328A vs No Tg
HTRA1 S328A	SCAI_MOUSE	SCAI_MOUSE	24|36	60	30	2	0|0	1	1	1	1	1	36.15	300	0	NA	HTRA1 S328A vs No Tg
HTRA1 S328A	TERA_MOUSE	TERA_MOUSE	54|43	97	48.5	2	3|7	1	1	1	1	1	20.79	9.7	0	NA	HTRA1 S328A vs No Tg
HTRA1 S328A	TMED2_MOUSE	TMED2_MOUSE	33|31	64	32	2	0|3	1	1	1	1	1	8.98	21.33	0	NA	HTRA1 S328A vs No Tg
HTRA1 S328A	TMED9_MOUSE	TMED9_MOUSE	27|12	39	19.5	2	0|1	1	1	1	1	1	13.39	39	0	NA	HTRA1 S328A vs No Tg
HTRA1 S328A	TMEDA_MOUSE	TMEDA_MOUSE	23|24	47	23.5	2	1|2	1	1	1	1	1	22.36	15.67	0	NA	HTRA1 S328A vs No Tg
HTRA1 S328A	UBR5_MOUSE	UBR5_MOUSE	206|173	379	189.5	2	0|0	1	1	1	1	1	248.05	1895	0	NA	HTRA1 S328A vs No Tg
HTRA1 S328A	VTNC_MOUSE	VTNC_MOUSE	54|46	100	50	2	12|6	1	1	1	1	1	11.47	5.56	0	NA	HTRA1 S328A vs No Tg
HTRA1 S328A	CENPV_MOUSE	CENPV_MOUSE	3|7	10	5	2	2|0	0.53	0.83	0.53	0.83	0.53	-1.25	5	0.01	NA	HTRA1 S328A vs No Tg
HTRA1 S328A	K1549_MOUSE	K1549_MOUSE	22|0	22	11	2	0|0	0.5	1	0.5	1	0.5	-2.46	110	0.03	NA	HTRA1 S328A vs No Tg
HTRA1 S328A	GRIP1_MOUSE	GRIP1_MOUSE	25|0	25	12.5	2	1|0	0.5	1	0.5	1	0.5	-3.9	25	0.04	NA	HTRA1 S328A vs No Tg
HTRA1 S328A	CSKP_MOUSE	CSKP_MOUSE	24|0	24	12	2	1|0	0.5	1	0.5	1	0.5	-3.9	24	0.05	NA	HTRA1 S328A vs No Tg
