# Supplementary material for: HTRA1-dependent proteolysis induces age-related retinal degeneration and exacerbates choroidal neovascularization
Source: Dis Model Mech. 2025 Sep 17;18(10):dmm052253. doi: 10.1242/dmm.052253 (PMC12486214; doi:10.1242/dmm.052253)
Supplement: Table S3. SAINT analysis of the comparison between interacting partners of HTRA1 WT and No Tg identified 36 significant interacting proteins for HTRA1 WT. [file dmm-18-052253-TableS3.xlsx]

## Sheet: SuppTable3
Bait	Prey	PreyGene	Spec	SpecSum	AvgSpec	NumReplicates	ctrlCounts	AvgP	MaxP	TopoAvgP	TopoMaxP	SaintScore	logOddsScore	FoldChange	BFDR	boosted_by	comparison
HTRA1 WT	APOE_MOUSE	APOE_MOUSE	40|9	49	24.5	2	2|0	0.97	1	0.97	1	0.97	2.91	24.5	0	NA	HTRA1 WT vs No Tg
HTRA1 WT	BSN_MOUSE	BSN_MOUSE	313|277	590	295	2	0|0	1	1	1	1	1	394.64	2950	0	NA	HTRA1 WT vs No Tg
HTRA1 WT	C102A_MOUSE	C102A_MOUSE	16|20	36	18	2	2|3	1	1	1	1	1	9.13	7.2	0	NA	HTRA1 WT vs No Tg
HTRA1 WT	CLUS_MOUSE	CLUS_MOUSE	71|64	135	67.5	2	9|8	1	1	1	1	1	45.72	7.94	0	NA	HTRA1 WT vs No Tg
HTRA1 WT	CRBA1_MOUSE	CRBA1_MOUSE	35|25	60	30	2	7|7	1	1	1	1	1	6.77	4.29	0	NA	HTRA1 WT vs No Tg
HTRA1 WT	CRBA4_MOUSE	CRBA4_MOUSE	26|52	78	39	2	5|9	1	1	1	1	1	9.17	5.57	0	NA	HTRA1 WT vs No Tg
HTRA1 WT	CRBB1_MOUSE	CRBB1_MOUSE	117|176	293	146.5	2	30|33	1	1	1	1	1	41.95	4.65	0	NA	HTRA1 WT vs No Tg
HTRA1 WT	CRBB3_MOUSE	CRBB3_MOUSE	58|98	156	78	2	18|24	0.99	1	0.99	1	0.99	3.81	3.71	0	NA	HTRA1 WT vs No Tg
HTRA1 WT	CRBS_MOUSE	CRBS_MOUSE	38|14	52	26	2	9|1	0.53	0.97	0.53	0.97	0.53	-2.34	5.2	0	NA	HTRA1 WT vs No Tg
HTRA1 WT	CRGN_MOUSE	CRGN_MOUSE	22|34	56	28	2	4|7	1	1	1	1	1	7.6	5.09	0	NA	HTRA1 WT vs No Tg
HTRA1 WT	CTBP1_MOUSE	CTBP1_MOUSE	29|23	52	26	2	4|1	1	1	1	1	1	9.38	10.4	0	NA	HTRA1 WT vs No Tg
HTRA1 WT	CTBP2_MOUSE	CTBP2_MOUSE	97|64	161	80.5	2	18|4	0.98	1	0.98	1	0.98	3.46	7.32	0	NA	HTRA1 WT vs No Tg
HTRA1 WT	D3YZZ5_MOUSE	D3YZZ5_MOUSE	15|3	18	9	2	0|0	0.99	1	0.99	1	0.99	3.94	90	0	NA	HTRA1 WT vs No Tg
HTRA1 WT	E9Q123_MOUSE	E9Q123_MOUSE	45|41	86	43	2	7|1	1	1	1	1	1	5.97	10.75	0	NA	HTRA1 WT vs No Tg
HTRA1 WT	ERC2_MOUSE	ERC2_MOUSE	124|147	271	135.5	2	3|13	1	1	1	1	1	13.29	16.94	0	NA	HTRA1 WT vs No Tg
HTRA1 WT	GOGA2_MOUSE	GOGA2_MOUSE	59|39	98	49	2	0|0	1	1	1	1	1	57.92	490	0	NA	HTRA1 WT vs No Tg
HTRA1 WT	HCN1_MOUSE	HCN1_MOUSE	37|19	56	28	2	0|0	1	1	1	1	1	28.82	280	0	NA	HTRA1 WT vs No Tg
HTRA1 WT	HTRA1_MOUSE	HTRA1_MOUSE	571|487	1058	529	2	21|48	1	1	1	1	1	26.57	15.33	0	NA	HTRA1 WT vs No Tg
HTRA1 WT	KCAB2_MOUSE	KCAB2_MOUSE	20|18	38	19	2	0|0	1	1	1	1	1	27.34	190	0	NA	HTRA1 WT vs No Tg
HTRA1 WT	KRT81_MOUSE	KRT81_MOUSE	7|31	38	19	2	0|0	1	1	1	1	1	10.61	190	0	NA	HTRA1 WT vs No Tg
HTRA1 WT	LIPA2_MOUSE	LIPA2_MOUSE	73|35	108	54	2	2|0	1	1	1	1	1	18.12	54	0	NA	HTRA1 WT vs No Tg
HTRA1 WT	MUG1_MOUSE	MUG1_MOUSE	37|25	62	31	2	0|0	1	1	1	1	1	37.63	310	0	NA	HTRA1 WT vs No Tg
HTRA1 WT	PCLO_MOUSE	PCLO_MOUSE	128|100	228	114	2	0|0	1	1	1	1	1	144.87	1140	0	NA	HTRA1 WT vs No Tg
HTRA1 WT	PKP1_MOUSE	PKP1_MOUSE	32|30	62	31	2	7|4	1	1	1	1	1	16.13	5.64	0	NA	HTRA1 WT vs No Tg
HTRA1 WT	PLVAP_MOUSE	PLVAP_MOUSE	14|34	48	24	2	0|0	1	1	1	1	1	21.38	240	0	NA	HTRA1 WT vs No Tg
HTRA1 WT	RB6I2_MOUSE	RB6I2_MOUSE	199|354	553	276.5	2	14|38	1	1	1	1	1	9.23	10.63	0	NA	HTRA1 WT vs No Tg
HTRA1 WT	RPGF4_MOUSE	RPGF4_MOUSE	38|9	47	23.5	2	1|0	1	1	1	1	1	9.04	47	0	NA	HTRA1 WT vs No Tg
HTRA1 WT	SCAI_MOUSE	SCAI_MOUSE	35|22	57	28.5	2	0|0	1	1	1	1	1	33.24	285	0	NA	HTRA1 WT vs No Tg
HTRA1 WT	TMED2_MOUSE	TMED2_MOUSE	17|19	36	18	2	0|3	0.99	0.99	0.99	0.99	0.99	4.23	12	0	NA	HTRA1 WT vs No Tg
HTRA1 WT	TMED9_MOUSE	TMED9_MOUSE	13|6	19	9.5	2	0|1	1	1	1	1	1	4.67	19	0	NA	HTRA1 WT vs No Tg
HTRA1 WT	TMEDA_MOUSE	TMEDA_MOUSE	17|14	31	15.5	2	1|2	1	1	1	1	1	10.4	10.33	0	NA	HTRA1 WT vs No Tg
HTRA1 WT	UBR5_MOUSE	UBR5_MOUSE	171|16	187	93.5	2	0|0	1	1	1	1	1	24.37	935	0	NA	HTRA1 WT vs No Tg
HTRA1 WT	VTNC_MOUSE	VTNC_MOUSE	79|30	109	54.5	2	12|6	0.94	1	0.94	1	0.94	2.01	6.06	0	NA	HTRA1 WT vs No Tg
HTRA1 WT	CRBA2_MOUSE	CRBA2_MOUSE	69|40	109	54.5	2	19|8	0.51	1	0.51	1	0.51	-3.67	4.04	0.02	NA	HTRA1 WT vs No Tg
HTRA1 WT	CRBB2_MOUSE	CRBB2_MOUSE	125|162	287	143.5	2	53|39	0.5	1	0.5	1	0.5	-8.65	3.12	0.03	NA	HTRA1 WT vs No Tg
HTRA1 WT	TERA_MOUSE	TERA_MOUSE	69|6	75	37.5	2	3|7	0.5	1	0.5	1	0.5	-10.78	7.5	0.05	NA	HTRA1 WT vs No Tg
